# Supplementary material for: Oxybis(dimesitylborane) dichloro­methane hemisolvate
Source: Acta Crystallogr Sect E Struct Rep Online. 2009 Feb 6;65(Pt 3):o470. doi: 10.1107/S160053680804275X (PMC2968469; doi:10.1107/S160053680804275X)
Supplement: Supplementary file 1 [file e-65-0o470-sup1.cif]

##############################################################################
###                                                                        ###
###        Electronic paper (Acta Crystallographica Section E)             ###
###                                                                        ###
##############################################################################
#                                                                            #
# This CIF contains the data in a paper accepted for publication in Acta     #
# Crystallographica Section E. It conforms to the requirements of Notes      #
# for Authors for Section E, and has been peer reviewed under the auspices   #
# of the IUCr Commission on Journals.                                        #
#                                                                            #
# Full details of the Crystallographic Information File format               #
# are given in the paper "The Crystallographic Information File (CIF):       #
# a New Standard Archive File for Crystallography" by S. R. Hall, F. H.      #
# Allen and I. D. Brown [Acta Cryst. (1991), A47, 655-685].                  #
#                                                                            #
# The current version of the core CIF dictionary is obtainable from          #
# ftp://ftp.iucr.org/pub/cif_core.dic. The current version number is 2.4.    #
#                                                                            #
# Software is freely available for graphical display of the structure(s) in  #
# this CIF.  For information consult the CIF home page http://www.iucr.org/  #
# cif/home.html                                                              #
#                                                                            #
# This file may be used for bona fide research purposes within the           #
# scientific community so long as proper attribution is given to the journal # 
# article from which it was obtained.                                        #
#                                                                            #
##############################################################################
                                             
data_I
_audit_creation_method     SHELXL-97
_chemical_name_systematic
;
Oxybis(dimesitylborane) dichloromethane hemisolvate
;
_chemical_name_common     ?
_chemical_formula_moiety     'C36 H44 B2 O, 0.5(C H2 Cl2)'
_chemical_formula_sum     'C36.50 H45 B2 Cl O'
_chemical_formula_iupac     'C36 H44 B2 O, 0.5C H2 Cl2'
_chemical_formula_weight     556.80
_chemical_melting_point     ?
_symmetry_cell_setting     monoclinic
_symmetry_space_group_name_H-M     'C 2/c'
_symmetry_space_group_name_hall     '-C 2yc'
loop_
    _symmetry_equiv_pos_as_xyz
    'x, y, z'
    '-x, y, -z+1/2'
    'x+1/2, y+1/2, z'
    '-x+1/2, y+1/2, -z+1/2'
    '-x, -y, -z'
    'x, -y, z-1/2'
    '-x+1/2, -y+1/2, -z'
    'x+1/2, -y+1/2, z-1/2'
_cell_length_a     36.563(2)
_cell_length_b     8.3129(5)
_cell_length_c     21.6346(13)
_cell_angle_alpha     90.00
_cell_angle_beta     102.4590(10)
_cell_angle_gamma     90.00
_cell_volume     6420.9(6)
_cell_formula_units_Z     8
_cell_measurement_reflns_used     9936
_cell_measurement_theta_min     2.28
_cell_measurement_theta_max     25.34
_cell_measurement_temperature     100(2)
_exptl_crystal_description     block
_exptl_crystal_colour     colourless
_exptl_crystal_size_max     0.80
_exptl_crystal_size_mid     0.35
_exptl_crystal_size_min     0.28
_exptl_crystal_density_diffrn     1.152
_exptl_crystal_density_meas     ?
_exptl_crystal_density_method     'not measured'
_exptl_crystal_F_000     2392
_exptl_absorpt_coefficient_mu     0.146
_exptl_absorpt_correction_type     multi-scan
_exptl_absorpt_process_details     '(SADABS; Bruker, 2003)'
_exptl_absorpt_correction_T_min     0.8922
_exptl_absorpt_correction_T_max     0.9603
_exptl_special_details
;
;
_diffrn_ambient_temperature     100(2)
_diffrn_radiation_type     MoK\a
_diffrn_radiation_wavelength     0.71073
_diffrn_radiation_source     'fine-focus sealed tube'
_diffrn_radiation_monochromator     graphite
_diffrn_measurement_device_type     'Bruker SMART APEXII'
_diffrn_measurement_method     \w
_diffrn_reflns_number     30958
_diffrn_reflns_av_R_equivalents     0.0383
_diffrn_reflns_av_sigmaI/netI     0.0281
_diffrn_reflns_theta_min     1.93
_diffrn_reflns_theta_max     25.36
_diffrn_reflns_theta_full     25.36
_diffrn_measured_fraction_theta_max     0.998
_diffrn_measured_fraction_theta_full     0.998
_diffrn_reflns_limit_h_min     -44
_diffrn_reflns_limit_h_max     44
_diffrn_reflns_limit_k_min     -10
_diffrn_reflns_limit_k_max     10
_diffrn_reflns_limit_l_min     -26
_diffrn_reflns_limit_l_max     26
_diffrn_standards_number     0
_diffrn_standards_interval_count     .
_diffrn_standards_interval_time     .
_diffrn_standards_decay_%     ?
_refine_special_details
;
 Refinement of F^2^ against ALL reflections.  The weighted R-factor wR and
 goodness of fit S are based on F^2^, conventional R-factors R are based
 on F, with F set to zero for negative F^2^. The threshold expression of
 F^2^ > 2sigma(F^2^) is used only for calculating R-factors(gt) etc. and is
 not relevant to the choice of reflections for refinement.  R-factors based
 on F^2^ are statistically about twice as large as those based on F, and R-
 factors based on ALL data will be even larger.
;
_reflns_number_total     5864
_reflns_number_gt     4475
_reflns_threshold_expression     I>2\s(I)
_refine_ls_structure_factor_coef     Fsqd
_refine_ls_matrix_type     full
_refine_ls_R_factor_all     0.0582
_refine_ls_R_factor_gt     0.0391
_refine_ls_wR_factor_gt     0.0954
_refine_ls_wR_factor_ref     0.1079
_refine_ls_goodness_of_fit_ref     1.008
_refine_ls_restrained_S_all     1.008
_refine_ls_number_reflns     5864
_refine_ls_number_parameters     378
_refine_ls_number_restraints     0
_refine_ls_hydrogen_treatment     constr
_refine_ls_weighting_scheme     calc
_refine_ls_weighting_details
         'calc w=1/[\s^2^(Fo^2^)+(0.0493P)^2^+6.3252P] where P=(Fo^2^+2Fc^2^)/3'
_atom_sites_solution_hydrogens     geom
_atom_sites_solution_primary     direct
_atom_sites_solution_secondary     difmap
_refine_ls_shift/su_max     0.001
_refine_ls_shift/su_mean     0.000
_refine_diff_density_max     0.258
_refine_diff_density_min     -0.231
_refine_ls_extinction_method     none
_refine_ls_extinction_coef     ?
loop_
    _atom_type_symbol
    _atom_type_description
    _atom_type_scat_dispersion_real
    _atom_type_scat_dispersion_imag
    _atom_type_scat_source
    'C' 'C' 0.0033 0.0016
                         'International Tables Vol C Tables 4.2.6.8 and 6.1.1.4'
    'H' 'H' 0.0000 0.0000
                         'International Tables Vol C Tables 4.2.6.8 and 6.1.1.4'
    'B' 'B' 0.0013 0.0007
                         'International Tables Vol C Tables 4.2.6.8 and 6.1.1.4'
    'O' 'O' 0.0106 0.0060
                         'International Tables Vol C Tables 4.2.6.8 and 6.1.1.4'
    'Cl' 'Cl' 0.1484 0.1585
                         'International Tables Vol C Tables 4.2.6.8 and 6.1.1.4'
_computing_data_collection     'SMART (Bruker, 2003)'
_computing_cell_refinement     'SAINT (Bruker, 2003)'
_computing_data_reduction     'SAINT (Bruker, 2003)'
_computing_structure_solution     'SHELXTL (Sheldrick, 2008)'
_computing_structure_refinement     'SHELXTL (Sheldrick, 2008)'
_computing_molecular_graphics
                              'ORTEP-3 (Farrugia, 1997) and PLATON (Spek, 2003)'
_computing_publication_material     'SHELXTL (Sheldrick, 2008)'
loop_
    _atom_site_type_symbol
    _atom_site_label
    _atom_site_fract_x
    _atom_site_fract_y
    _atom_site_fract_z
    _atom_site_U_iso_or_equiv
    _atom_site_adp_type
    _atom_site_calc_flag
    _atom_site_refinement_flags
    _atom_site_occupancy
    _atom_site_disorder_assembly
    _atom_site_disorder_group
    C C1 0.07771(4) 0.97659(19) 0.14988(7) 0.0191(3) Uani d . 1 . .
    C C2 0.07152(5) 1.1445(2) 0.14832(7) 0.0220(4) Uani d . 1 . .
    C C3 0.03701(5) 1.2062(2) 0.11773(8) 0.0253(4) Uani d . 1 . .
    H H3 0.0334 1.3195 0.1167 0.030 Uiso calc R 1 . .
    C C4 0.00763(5) 1.1077(2) 0.08862(8) 0.0257(4) Uani d . 1 . .
    C C5 0.01413(5) 0.9432(2) 0.08895(8) 0.0246(4) Uani d . 1 . .
    H H5 -0.0053 0.8740 0.0681 0.030 Uiso calc R 1 . .
    C C6 0.04829(4) 0.8761(2) 0.11892(7) 0.0213(4) Uani d . 1 . .
    C C7 0.10174(5) 1.2608(2) 0.17920(9) 0.0311(4) Uani d . 1 . .
    H H7A 0.1261 1.2224 0.1733 0.047 Uiso calc R 1 . .
    H H7B 0.1021 1.2681 0.2245 0.047 Uiso calc R 1 . .
    H H7C 0.0966 1.3671 0.1597 0.047 Uiso calc R 1 . .
    C C8 -0.03016(5) 1.1762(3) 0.05847(9) 0.0371(5) Uani d . 1 . .
    H H8A -0.0270 1.2633 0.0296 0.056 Uiso calc R 1 . .
    H H8B -0.0422 1.2182 0.0915 0.056 Uiso calc R 1 . .
    H H8C -0.0458 1.0914 0.0348 0.056 Uiso calc R 1 . .
    C C9 0.05242(5) 0.6951(2) 0.11911(9) 0.0280(4) Uani d . 1 . .
    H H9A 0.0288 0.6463 0.0972 0.042 Uiso calc R 1 . .
    H H9B 0.0588 0.6562 0.1629 0.042 Uiso calc R 1 . .
    H H9C 0.0723 0.6654 0.0973 0.042 Uiso calc R 1 . .
    C C10 0.14112(4) 0.77985(19) 0.16037(7) 0.0197(3) Uani d . 1 . .
    C C11 0.15094(4) 0.8088(2) 0.10156(8) 0.0219(4) Uani d . 1 . .
    C C12 0.17413(5) 0.7014(2) 0.07883(8) 0.0248(4) Uani d . 1 . .
    H H12 0.1806 0.7232 0.0395 0.030 Uiso calc R 1 . .
    C C13 0.18803(4) 0.5636(2) 0.11187(8) 0.0252(4) Uani d . 1 . .
    C C14 0.17800(5) 0.5345(2) 0.16928(8) 0.0245(4) Uani d . 1 . .
    H H14 0.1870 0.4398 0.1922 0.029 Uiso calc R 1 . .
    C C15 0.15526(4) 0.6395(2) 0.19417(8) 0.0212(4) Uani d . 1 . .
    C C16 0.13790(5) 0.9584(2) 0.06319(8) 0.0288(4) Uani d . 1 . .
    H H16A 0.1427 1.0531 0.0907 0.043 Uiso calc R 1 . .
    H H16B 0.1110 0.9501 0.0449 0.043 Uiso calc R 1 . .
    H H16C 0.1516 0.9688 0.0291 0.043 Uiso calc R 1 . .
    C C17 0.21420(5) 0.4514(2) 0.08774(9) 0.0348(5) Uani d . 1 . .
    H H17A 0.2135 0.4750 0.0431 0.052 Uiso calc R 1 . .
    H H17B 0.2064 0.3399 0.0919 0.052 Uiso calc R 1 . .
    H H17C 0.2398 0.4665 0.1125 0.052 Uiso calc R 1 . .
    C C18 0.14629(5) 0.5979(2) 0.25731(8) 0.0272(4) Uani d . 1 . .
    H H18A 0.1512 0.4834 0.2662 0.041 Uiso calc R 1 . .
    H H18B 0.1198 0.6210 0.2560 0.041 Uiso calc R 1 . .
    H H18C 0.1620 0.6623 0.2907 0.041 Uiso calc R 1 . .
    C C19 0.16666(4) 1.13716(19) 0.32859(7) 0.0197(3) Uani d . 1 . .
    C C20 0.20008(4) 1.1459(2) 0.30583(7) 0.0208(4) Uani d . 1 . .
    C C21 0.22615(4) 1.2665(2) 0.32754(8) 0.0228(4) Uani d . 1 . .
    H H21 0.2486 1.2702 0.3121 0.027 Uiso calc R 1 . .
    C C22 0.22038(5) 1.3813(2) 0.37104(8) 0.0240(4) Uani d . 1 . .
    C C23 0.18715(5) 1.3748(2) 0.39217(8) 0.0227(4) Uani d . 1 . .
    H H23 0.1825 1.4536 0.4213 0.027 Uiso calc R 1 . .
    C C24 0.16034(4) 1.25578(19) 0.37186(7) 0.0205(4) Uani d . 1 . .
    C C25 0.20941(5) 1.0248(2) 0.25940(8) 0.0274(4) Uani d . 1 . .
    H H25A 0.1947 1.0484 0.2169 0.041 Uiso calc R 1 . .
    H H25B 0.2035 0.9163 0.2719 0.041 Uiso calc R 1 . .
    H H25C 0.2362 1.0314 0.2593 0.041 Uiso calc R 1 . .
    C C26 0.24893(5) 1.5117(2) 0.39311(10) 0.0342(4) Uani d . 1 . .
    H H26A 0.2432 1.6053 0.3651 0.051 Uiso calc R 1 . .
    H H26B 0.2740 1.4715 0.3921 0.051 Uiso calc R 1 . .
    H H26C 0.2482 1.5432 0.4365 0.051 Uiso calc R 1 . .
    C C27 0.12447(5) 1.2611(2) 0.39576(8) 0.0270(4) Uani d . 1 . .
    H H27A 0.1257 1.1820 0.4298 0.040 Uiso calc R 1 . .
    H H27B 0.1032 1.2358 0.3610 0.040 Uiso calc R 1 . .
    H H27C 0.1212 1.3689 0.4120 0.040 Uiso calc R 1 . .
    C C28 0.12317(4) 0.88673(19) 0.36025(7) 0.0199(3) Uani d . 1 . .
    C C29 0.14799(5) 0.82528(19) 0.41446(7) 0.0212(4) Uani d . 1 . .
    C C30 0.13448(5) 0.7269(2) 0.45668(8) 0.0236(4) Uani d . 1 . .
    H H30 0.1516 0.6857 0.4926 0.028 Uiso calc R 1 . .
    C C31 0.09701(5) 0.6873(2) 0.44793(8) 0.0258(4) Uani d . 1 . .
    C C32 0.07272(5) 0.7474(2) 0.39490(8) 0.0261(4) Uani d . 1 . .
    H H32 0.0469 0.7201 0.3879 0.031 Uiso calc R 1 . .
    C C33 0.08488(5) 0.8468(2) 0.35142(8) 0.0238(4) Uani d . 1 . .
    C C34 0.18948(5) 0.8623(2) 0.42848(8) 0.0266(4) Uani d . 1 . .
    H H34A 0.1994 0.8411 0.3907 0.040 Uiso calc R 1 . .
    H H34B 0.2024 0.7940 0.4633 0.040 Uiso calc R 1 . .
    H H34C 0.1934 0.9757 0.4405 0.040 Uiso calc R 1 . .
    C C35 0.08310(6) 0.5840(2) 0.49550(9) 0.0352(5) Uani d . 1 . .
    H H35A 0.0605 0.5263 0.4743 0.053 Uiso calc R 1 . .
    H H35B 0.0773 0.6523 0.5290 0.053 Uiso calc R 1 . .
    H H35C 0.1025 0.5062 0.5141 0.053 Uiso calc R 1 . .
    C C36 0.05574(5) 0.9111(2) 0.29634(8) 0.0328(4) Uani d . 1 . .
    H H36A 0.0317 0.9212 0.3090 0.049 Uiso calc R 1 . .
    H H36B 0.0531 0.8367 0.2605 0.049 Uiso calc R 1 . .
    H H36C 0.0636 1.0168 0.2839 0.049 Uiso calc R 1 . .
    C C37 0.0000 0.3145(3) 0.2500 0.0362(6) Uani d S 1 . .
    H H37A 0.0087 0.2445 0.2191 0.043 Uiso calc PR 0.50 . .
    H H37B -0.0087 0.2446 0.2809 0.043 Uiso calc PR 0.50 . .
    B B1 0.11595(5) 0.9032(2) 0.18790(8) 0.0190(4) Uani d . 1 . .
    B B2 0.13844(5) 0.9922(2) 0.31031(9) 0.0200(4) Uani d . 1 . .
    O O1 0.12764(3) 0.95073(13) 0.24867(5) 0.0210(3) Uani d . 1 . .
    Cl Cl1 0.037228(16) 0.43420(8) 0.28957(3) 0.05884(19) Uani d . 1 . .
loop_
    _atom_site_aniso_label
    _atom_site_aniso_U_11
    _atom_site_aniso_U_22
    _atom_site_aniso_U_33
    _atom_site_aniso_U_12
    _atom_site_aniso_U_13
    _atom_site_aniso_U_23
    C1 0.0227(8) 0.0190(8) 0.0168(8) 0.0005(7) 0.0068(6) 0.0006(6)
    C2 0.0266(9) 0.0217(9) 0.0188(8) 0.0010(7) 0.0074(7) 0.0008(7)
    C3 0.0330(10) 0.0213(9) 0.0234(9) 0.0060(7) 0.0101(7) 0.0024(7)
    C4 0.0247(9) 0.0332(10) 0.0196(8) 0.0080(8) 0.0062(7) 0.0030(7)
    C5 0.0205(8) 0.0311(10) 0.0222(9) -0.0019(7) 0.0046(7) -0.0015(7)
    C6 0.0236(8) 0.0233(9) 0.0180(8) -0.0005(7) 0.0065(7) 0.0002(7)
    C7 0.0363(10) 0.0191(9) 0.0361(10) -0.0011(8) 0.0037(8) -0.0002(8)
    C8 0.0301(10) 0.0460(12) 0.0340(10) 0.0148(9) 0.0041(8) 0.0011(9)
    C9 0.0274(9) 0.0222(9) 0.0321(10) -0.0024(7) 0.0009(7) -0.0028(8)
    C10 0.0187(8) 0.0184(8) 0.0207(8) -0.0022(6) 0.0013(6) -0.0024(7)
    C11 0.0202(8) 0.0240(9) 0.0205(8) -0.0010(7) 0.0020(7) -0.0009(7)
    C12 0.0222(9) 0.0293(10) 0.0232(9) -0.0010(7) 0.0060(7) -0.0039(7)
    C13 0.0194(8) 0.0235(9) 0.0307(9) 0.0004(7) 0.0013(7) -0.0082(7)
    C14 0.0232(9) 0.0184(9) 0.0290(9) 0.0014(7) -0.0009(7) -0.0003(7)
    C15 0.0201(8) 0.0191(8) 0.0226(8) -0.0022(7) 0.0006(6) -0.0008(7)
    C16 0.0336(10) 0.0300(10) 0.0248(9) 0.0050(8) 0.0108(7) 0.0045(8)
    C17 0.0266(9) 0.0358(11) 0.0408(11) 0.0071(8) 0.0045(8) -0.0103(9)
    C18 0.0348(10) 0.0209(9) 0.0248(9) 0.0025(7) 0.0041(7) 0.0034(7)
    C19 0.0221(8) 0.0193(8) 0.0166(8) 0.0025(7) 0.0018(6) 0.0028(6)
    C20 0.0228(8) 0.0204(8) 0.0190(8) 0.0021(7) 0.0037(7) 0.0023(7)
    C21 0.0194(8) 0.0245(9) 0.0249(9) 0.0002(7) 0.0055(7) 0.0028(7)
    C22 0.0248(9) 0.0192(9) 0.0263(9) 0.0006(7) 0.0021(7) 0.0019(7)
    C23 0.0284(9) 0.0182(8) 0.0209(8) 0.0034(7) 0.0038(7) -0.0002(7)
    C24 0.0227(8) 0.0193(8) 0.0186(8) 0.0027(7) 0.0027(6) 0.0032(7)
    C25 0.0239(9) 0.0320(10) 0.0283(9) -0.0028(8) 0.0100(7) -0.0069(8)
    C26 0.0311(10) 0.0260(10) 0.0460(12) -0.0059(8) 0.0095(8) -0.0080(9)
    C27 0.0291(9) 0.0249(9) 0.0281(9) 0.0007(7) 0.0088(7) -0.0053(7)
    C28 0.0231(8) 0.0180(8) 0.0198(8) -0.0012(7) 0.0069(7) -0.0038(7)
    C29 0.0245(9) 0.0189(8) 0.0215(8) 0.0007(7) 0.0080(7) -0.0037(7)
    C30 0.0315(9) 0.0192(9) 0.0209(9) 0.0019(7) 0.0072(7) -0.0014(7)
    C31 0.0353(10) 0.0185(9) 0.0273(9) -0.0007(7) 0.0151(8) -0.0043(7)
    C32 0.0238(9) 0.0261(9) 0.0317(10) -0.0058(7) 0.0135(7) -0.0077(8)
    C33 0.0230(9) 0.0254(9) 0.0242(9) -0.0016(7) 0.0078(7) -0.0058(7)
    C34 0.0251(9) 0.0279(10) 0.0260(9) 0.0012(7) 0.0037(7) 0.0046(7)
    C35 0.0462(11) 0.0291(10) 0.0364(11) -0.0050(9) 0.0222(9) 0.0006(8)
    C36 0.0211(9) 0.0478(12) 0.0299(10) -0.0019(8) 0.0062(7) 0.0009(9)
    C37 0.0462(16) 0.0317(15) 0.0323(15) 0.000 0.0118(12) 0.000
    B1 0.0222(9) 0.0163(9) 0.0192(9) -0.0046(7) 0.0063(7) 0.0022(7)
    B2 0.0183(9) 0.0219(10) 0.0193(9) 0.0042(7) 0.0030(7) -0.0013(7)
    O1 0.0221(6) 0.0214(6) 0.0194(6) 0.0000(5) 0.0044(5) -0.0001(5)
    Cl1 0.0454(3) 0.0613(4) 0.0605(4) -0.0078(3) -0.0092(3) 0.0073(3)
_geom_special_details
;
 All esds (except the esd in the dihedral angle between two l.s. planes)
 are estimated using the full covariance matrix.  The cell esds are taken
 into account individually in the estimation of esds in distances, angles
 and torsion angles; correlations between esds in cell parameters are only
 used when they are defined by crystal symmetry.  An approximate (isotropic)
 treatment of cell esds is used for estimating esds involving l.s. planes.
;
loop_
    _geom_bond_atom_site_label_1
    _geom_bond_atom_site_label_2
    _geom_bond_site_symmetry_2
    _geom_bond_distance
    _geom_bond_publ_flag
    C1 C6 . 1.412(2) ?
    C1 C2 . 1.413(2) ?
    C1 B1 . 1.584(2) ?
    C2 C3 . 1.390(2) ?
    C2 C7 . 1.511(2) ?
    C3 C4 . 1.389(2) ?
    C3 H3 . 0.950 ?
    C4 C5 . 1.388(2) ?
    C4 C8 . 1.506(2) ?
    C5 C6 . 1.393(2) ?
    C5 H5 . 0.950 ?
    C6 C9 . 1.512(2) ?
    C7 H7A . 0.980 ?
    C7 H7B . 0.980 ?
    C7 H7C . 0.980 ?
    C8 H8A . 0.980 ?
    C8 H8B . 0.980 ?
    C8 H8C . 0.980 ?
    C9 H9A . 0.980 ?
    C9 H9B . 0.980 ?
    C9 H9C . 0.980 ?
    C10 C15 . 1.414(2) ?
    C10 C11 . 1.415(2) ?
    C10 B1 . 1.578(2) ?
    C11 C12 . 1.392(2) ?
    C11 C16 . 1.514(2) ?
    C12 C13 . 1.387(2) ?
    C12 H12 . 0.950 ?
    C13 C14 . 1.390(2) ?
    C13 C17 . 1.508(2) ?
    C14 C15 . 1.392(2) ?
    C14 H14 . 0.950 ?
    C15 C18 . 1.512(2) ?
    C16 H16A . 0.980 ?
    C16 H16B . 0.980 ?
    C16 H16C . 0.980 ?
    C17 H17A . 0.980 ?
    C17 H17B . 0.980 ?
    C17 H17C . 0.980 ?
    C18 H18A . 0.980 ?
    C18 H18B . 0.980 ?
    C18 H18C . 0.980 ?
    C19 C24 . 1.413(2) ?
    C19 C20 . 1.414(2) ?
    C19 B2 . 1.580(2) ?
    C20 C21 . 1.393(2) ?
    C20 C25 . 1.512(2) ?
    C21 C22 . 1.388(2) ?
    C21 H21 . 0.950 ?
    C22 C23 . 1.389(2) ?
    C22 C26 . 1.509(2) ?
    C23 C24 . 1.395(2) ?
    C23 H23 . 0.950 ?
    C24 C27 . 1.511(2) ?
    C25 H25A . 0.980 ?
    C25 H25B . 0.980 ?
    C25 H25C . 0.980 ?
    C26 H26A . 0.980 ?
    C26 H26B . 0.980 ?
    C26 H26C . 0.980 ?
    C27 H27A . 0.980 ?
    C27 H27B . 0.980 ?
    C27 H27C . 0.980 ?
    C28 C33 . 1.411(2) ?
    C28 C29 . 1.414(2) ?
    C28 B2 . 1.584(2) ?
    C29 C30 . 1.394(2) ?
    C29 C34 . 1.513(2) ?
    C30 C31 . 1.382(2) ?
    C30 H30 . 0.950 ?
    C31 C32 . 1.384(2) ?
    C31 C35 . 1.511(2) ?
    C32 C33 . 1.395(2) ?
    C32 H32 . 0.950 ?
    C33 C36 . 1.514(2) ?
    C34 H34A . 0.980 ?
    C34 H34B . 0.980 ?
    C34 H34C . 0.980 ?
    C35 H35A . 0.980 ?
    C35 H35B . 0.980 ?
    C35 H35C . 0.980 ?
    C36 H36A . 0.980 ?
    C36 H36B . 0.980 ?
    C36 H36C . 0.980 ?
    C37 Cl1 2 1.7530(17) ?
    C37 Cl1 . 1.7530(17) ?
    C37 H37A . 0.990 ?
    C37 H37B . 0.990 ?
    B1 O1 . 1.351(2) ?
    B2 O1 . 1.351(2) ?
loop_
    _geom_angle_atom_site_label_1
    _geom_angle_atom_site_label_2
    _geom_angle_atom_site_label_3
    _geom_angle_site_symmetry_1
    _geom_angle_site_symmetry_3
    _geom_angle
    _geom_angle_publ_flag
    C6 C1 C2 . . 118.13(15) ?
    C6 C1 B1 . . 121.02(14) ?
    C2 C1 B1 . . 120.80(14) ?
    C3 C2 C1 . . 120.01(16) ?
    C3 C2 C7 . . 118.45(15) ?
    C1 C2 C7 . . 121.53(15) ?
    C4 C3 C2 . . 122.14(16) ?
    C4 C3 H3 . . 118.9 ?
    C2 C3 H3 . . 118.9 ?
    C5 C4 C3 . . 117.63(15) ?
    C5 C4 C8 . . 120.96(17) ?
    C3 C4 C8 . . 121.41(17) ?
    C4 C5 C6 . . 122.14(16) ?
    C4 C5 H5 . . 118.9 ?
    C6 C5 H5 . . 118.9 ?
    C5 C6 C1 . . 119.91(15) ?
    C5 C6 C9 . . 118.57(15) ?
    C1 C6 C9 . . 121.48(15) ?
    C2 C7 H7A . . 109.5 ?
    C2 C7 H7B . . 109.5 ?
    H7A C7 H7B . . 109.5 ?
    C2 C7 H7C . . 109.5 ?
    H7A C7 H7C . . 109.5 ?
    H7B C7 H7C . . 109.5 ?
    C4 C8 H8A . . 109.5 ?
    C4 C8 H8B . . 109.5 ?
    H8A C8 H8B . . 109.5 ?
    C4 C8 H8C . . 109.5 ?
    H8A C8 H8C . . 109.5 ?
    H8B C8 H8C . . 109.5 ?
    C6 C9 H9A . . 109.5 ?
    C6 C9 H9B . . 109.5 ?
    H9A C9 H9B . . 109.5 ?
    C6 C9 H9C . . 109.5 ?
    H9A C9 H9C . . 109.5 ?
    H9B C9 H9C . . 109.5 ?
    C15 C10 C11 . . 118.03(15) ?
    C15 C10 B1 . . 121.24(14) ?
    C11 C10 B1 . . 120.71(14) ?
    C12 C11 C10 . . 120.04(15) ?
    C12 C11 C16 . . 118.46(15) ?
    C10 C11 C16 . . 121.46(15) ?
    C13 C12 C11 . . 122.05(16) ?
    C13 C12 H12 . . 119.0 ?
    C11 C12 H12 . . 119.0 ?
    C12 C13 C14 . . 117.83(16) ?
    C12 C13 C17 . . 121.43(16) ?
    C14 C13 C17 . . 120.72(16) ?
    C13 C14 C15 . . 122.07(16) ?
    C13 C14 H14 . . 119.0 ?
    C15 C14 H14 . . 119.0 ?
    C14 C15 C10 . . 119.97(15) ?
    C14 C15 C18 . . 118.05(15) ?
    C10 C15 C18 . . 121.97(15) ?
    C11 C16 H16A . . 109.5 ?
    C11 C16 H16B . . 109.5 ?
    H16A C16 H16B . . 109.5 ?
    C11 C16 H16C . . 109.5 ?
    H16A C16 H16C . . 109.5 ?
    H16B C16 H16C . . 109.5 ?
    C13 C17 H17A . . 109.5 ?
    C13 C17 H17B . . 109.5 ?
    H17A C17 H17B . . 109.5 ?
    C13 C17 H17C . . 109.5 ?
    H17A C17 H17C . . 109.5 ?
    H17B C17 H17C . . 109.5 ?
    C15 C18 H18A . . 109.5 ?
    C15 C18 H18B . . 109.5 ?
    H18A C18 H18B . . 109.5 ?
    C15 C18 H18C . . 109.5 ?
    H18A C18 H18C . . 109.5 ?
    H18B C18 H18C . . 109.5 ?
    C24 C19 C20 . . 118.17(15) ?
    C24 C19 B2 . . 120.44(14) ?
    C20 C19 B2 . . 121.24(14) ?
    C21 C20 C19 . . 119.94(15) ?
    C21 C20 C25 . . 117.82(14) ?
    C19 C20 C25 . . 122.22(15) ?
    C22 C21 C20 . . 122.04(15) ?
    C22 C21 H21 . . 119.0 ?
    C20 C21 H21 . . 119.0 ?
    C21 C22 C23 . . 117.89(15) ?
    C21 C22 C26 . . 120.84(15) ?
    C23 C22 C26 . . 121.25(16) ?
    C22 C23 C24 . . 121.97(15) ?
    C22 C23 H23 . . 119.0 ?
    C24 C23 H23 . . 119.0 ?
    C23 C24 C19 . . 119.96(15) ?
    C23 C24 C27 . . 118.31(15) ?
    C19 C24 C27 . . 121.71(15) ?
    C20 C25 H25A . . 109.5 ?
    C20 C25 H25B . . 109.5 ?
    H25A C25 H25B . . 109.5 ?
    C20 C25 H25C . . 109.5 ?
    H25A C25 H25C . . 109.5 ?
    H25B C25 H25C . . 109.5 ?
    C22 C26 H26A . . 109.5 ?
    C22 C26 H26B . . 109.5 ?
    H26A C26 H26B . . 109.5 ?
    C22 C26 H26C . . 109.5 ?
    H26A C26 H26C . . 109.5 ?
    H26B C26 H26C . . 109.5 ?
    C24 C27 H27A . . 109.5 ?
    C24 C27 H27B . . 109.5 ?
    H27A C27 H27B . . 109.5 ?
    C24 C27 H27C . . 109.5 ?
    H27A C27 H27C . . 109.5 ?
    H27B C27 H27C . . 109.5 ?
    C33 C28 C29 . . 117.89(15) ?
    C33 C28 B2 . . 121.55(14) ?
    C29 C28 B2 . . 120.53(14) ?
    C30 C29 C28 . . 120.04(15) ?
    C30 C29 C34 . . 118.02(15) ?
    C28 C29 C34 . . 121.94(15) ?
    C31 C30 C29 . . 122.08(16) ?
    C31 C30 H30 . . 119.0 ?
    C29 C30 H30 . . 119.0 ?
    C30 C31 C32 . . 117.89(16) ?
    C30 C31 C35 . . 120.77(16) ?
    C32 C31 C35 . . 121.33(16) ?
    C31 C32 C33 . . 122.14(16) ?
    C31 C32 H32 . . 118.9 ?
    C33 C32 H32 . . 118.9 ?
    C32 C33 C28 . . 119.95(15) ?
    C32 C33 C36 . . 117.84(15) ?
    C28 C33 C36 . . 122.20(15) ?
    C29 C34 H34A . . 109.5 ?
    C29 C34 H34B . . 109.5 ?
    H34A C34 H34B . . 109.5 ?
    C29 C34 H34C . . 109.5 ?
    H34A C34 H34C . . 109.5 ?
    H34B C34 H34C . . 109.5 ?
    C31 C35 H35A . . 109.5 ?
    C31 C35 H35B . . 109.5 ?
    H35A C35 H35B . . 109.5 ?
    C31 C35 H35C . . 109.5 ?
    H35A C35 H35C . . 109.5 ?
    H35B C35 H35C . . 109.5 ?
    C33 C36 H36A . . 109.5 ?
    C33 C36 H36B . . 109.5 ?
    H36A C36 H36B . . 109.5 ?
    C33 C36 H36C . . 109.5 ?
    H36A C36 H36C . . 109.5 ?
    H36B C36 H36C . . 109.5 ?
    Cl1 C37 Cl1 2 . 110.83(16) ?
    Cl1 C37 H37A 2 . 109.5 ?
    Cl1 C37 H37A . . 109.5 ?
    Cl1 C37 H37B 2 . 109.5 ?
    Cl1 C37 H37B . . 109.5 ?
    H37A C37 H37B . . 108.1 ?
    O1 B1 C10 . . 118.02(14) ?
    O1 B1 C1 . . 116.82(14) ?
    C10 B1 C1 . . 125.16(14) ?
    O1 B2 C19 . . 118.53(15) ?
    O1 B2 C28 . . 117.44(15) ?
    C19 B2 C28 . . 123.98(14) ?
    B1 O1 B2 . . 177.23(15) ?
loop_
    _geom_torsion_atom_site_label_1
    _geom_torsion_atom_site_label_2
    _geom_torsion_atom_site_label_3
    _geom_torsion_atom_site_label_4
    _geom_torsion_site_symmetry_1
    _geom_torsion_site_symmetry_2
    _geom_torsion_site_symmetry_3
    _geom_torsion_site_symmetry_4
    _geom_torsion
    _geom_torsion_publ_flag
    C6 C1 C2 C3 . . . . 1.0(2) ?
    B1 C1 C2 C3 . . . . -176.35(14) ?
    C6 C1 C2 C7 . . . . -178.85(15) ?
    B1 C1 C2 C7 . . . . 3.8(2) ?
    C1 C2 C3 C4 . . . . 0.7(2) ?
    C7 C2 C3 C4 . . . . -179.45(16) ?
    C2 C3 C4 C5 . . . . -2.2(2) ?
    C2 C3 C4 C8 . . . . 176.96(16) ?
    C3 C4 C5 C6 . . . . 2.1(3) ?
    C8 C4 C5 C6 . . . . -177.11(16) ?
    C4 C5 C6 C1 . . . . -0.4(2) ?
    C4 C5 C6 C9 . . . . 177.65(16) ?
    C2 C1 C6 C5 . . . . -1.1(2) ?
    B1 C1 C6 C5 . . . . 176.20(14) ?
    C2 C1 C6 C9 . . . . -179.14(15) ?
    B1 C1 C6 C9 . . . . -1.8(2) ?
    C15 C10 C11 C12 . . . . -0.6(2) ?
    B1 C10 C11 C12 . . . . 177.98(15) ?
    C15 C10 C11 C16 . . . . -178.30(15) ?
    B1 C10 C11 C16 . . . . 0.2(2) ?
    C10 C11 C12 C13 . . . . 0.6(2) ?
    C16 C11 C12 C13 . . . . 178.41(15) ?
    C11 C12 C13 C14 . . . . 0.1(2) ?
    C11 C12 C13 C17 . . . . -177.85(16) ?
    C12 C13 C14 C15 . . . . -0.9(2) ?
    C17 C13 C14 C15 . . . . 177.08(15) ?
    C13 C14 C15 C10 . . . . 1.0(2) ?
    C13 C14 C15 C18 . . . . -179.35(15) ?
    C11 C10 C15 C14 . . . . -0.2(2) ?
    B1 C10 C15 C14 . . . . -178.73(15) ?
    C11 C10 C15 C18 . . . . -179.88(15) ?
    B1 C10 C15 C18 . . . . 1.6(2) ?
    C24 C19 C20 C21 . . . . 1.8(2) ?
    B2 C19 C20 C21 . . . . -173.80(14) ?
    C24 C19 C20 C25 . . . . -179.95(15) ?
    B2 C19 C20 C25 . . . . 4.4(2) ?
    C19 C20 C21 C22 . . . . -0.5(2) ?
    C25 C20 C21 C22 . . . . -178.86(15) ?
    C20 C21 C22 C23 . . . . -1.0(2) ?
    C20 C21 C22 C26 . . . . -179.27(16) ?
    C21 C22 C23 C24 . . . . 1.2(2) ?
    C26 C22 C23 C24 . . . . 179.48(16) ?
    C22 C23 C24 C19 . . . . 0.1(2) ?
    C22 C23 C24 C27 . . . . -178.11(15) ?
    C20 C19 C24 C23 . . . . -1.6(2) ?
    B2 C19 C24 C23 . . . . 174.05(14) ?
    C20 C19 C24 C27 . . . . 176.55(15) ?
    B2 C19 C24 C27 . . . . -7.8(2) ?
    C33 C28 C29 C30 . . . . 0.8(2) ?
    B2 C28 C29 C30 . . . . -177.25(15) ?
    C33 C28 C29 C34 . . . . -179.47(15) ?
    B2 C28 C29 C34 . . . . 2.4(2) ?
    C28 C29 C30 C31 . . . . -0.6(2) ?
    C34 C29 C30 C31 . . . . 179.65(15) ?
    C29 C30 C31 C32 . . . . 0.6(2) ?
    C29 C30 C31 C35 . . . . -178.36(16) ?
    C30 C31 C32 C33 . . . . -0.9(3) ?
    C35 C31 C32 C33 . . . . 178.12(16) ?
    C31 C32 C33 C28 . . . . 1.1(3) ?
    C31 C32 C33 C36 . . . . -177.72(16) ?
    C29 C28 C33 C32 . . . . -1.1(2) ?
    B2 C28 C33 C32 . . . . 177.00(15) ?
    C29 C28 C33 C36 . . . . 177.72(15) ?
    B2 C28 C33 C36 . . . . -4.2(2) ?
    C15 C10 B1 O1 . . . . 47.6(2) ?
    C11 C10 B1 O1 . . . . -130.88(16) ?
    C15 C10 B1 C1 . . . . -132.37(16) ?
    C11 C10 B1 C1 . . . . 49.1(2) ?
    C6 C1 B1 O1 . . . . -126.16(16) ?
    C2 C1 B1 O1 . . . . 51.1(2) ?
    C6 C1 B1 C10 . . . . 53.8(2) ?
    C2 C1 B1 C10 . . . . -128.94(17) ?
    C24 C19 B2 O1 . . . . 134.99(16) ?
    C20 C19 B2 O1 . . . . -49.5(2) ?
    C24 C19 B2 C28 . . . . -47.7(2) ?
    C20 C19 B2 C28 . . . . 127.76(17) ?
    C33 C28 B2 O1 . . . . -48.1(2) ?
    C29 C28 B2 O1 . . . . 129.90(16) ?
    C33 C28 B2 C19 . . . . 134.60(17) ?
    C29 C28 B2 C19 . . . . -47.4(2) ?
loop_
    _geom_hbond_atom_site_label_D
    _geom_hbond_atom_site_label_H
    _geom_hbond_atom_site_label_A
    _geom_hbond_site_symmetry_A
    _geom_hbond_distance_DH
    _geom_hbond_distance_HA
    _geom_hbond_distance_DA
    _geom_hbond_angle_DHA
    C18 H18A Cg 1_545 0.98 2.80 3.649(4) 145
data_global
_journal_date_recd_electronic     2008-11-20
_journal_date_accepted     2008-12-15
_journal_name_full     'Acta Crystallographica, Section E'
_journal_year     2009
_journal_volume     65
_journal_issue      3
_journal_page_first     o470
_journal_page_last     o470
_journal_paper_category     QO
_journal_coeditor_code     BI2327
_publ_contact_author_name     'James D. Hoefelmeyer'
_publ_contact_author_address
;
Department of Chemistry
The University of South Dakota
414 E. Clark St.
Vermillion, SD 57069, USA
;
_publ_contact_author_email     'jhoefelm@usd.edu'
_publ_contact_author_fax     '605-677-6397'
_publ_contact_author_phone     '605-677-6186'
_publ_section_title
;
Oxybis(dimesitylborane) dichloromethane hemisolvate
;
loop_
    _publ_author_name
    _publ_author_footnote
    _publ_author_address
    'Son, Jung-Ho' .
;
Department of Chemistry
The University of South Dakota
414 E. Clark St
Vermillion, SD 57069, USA
;
    'Hoefelmeyer, James D.' .
;
Department of Chemistry
The University of South Dakota
414 E. Clark St
Vermillion, SD 57069, USA
;
