# Supplementary material for: Oxybis(dimesitylborane) dichloro­methane hemisolvate
Source: Acta Crystallogr Sect E Struct Rep Online. 2009 Feb 6;65(Pt 3):o470. doi: 10.1107/S160053680804275X (PMC2968469; doi:10.1107/S160053680804275X)
Supplement: Supplementary file 2 [file e-65-0o470-Isup2.hkl]

#
# h,k,l, Fc-squared, Fo-squared, sigma(Fo-squared) and status flag
#
data_I
_shelx_title ' c2cmulti in C2/c'
_shelx_refln_list_code          4
_shelx_F_calc_maximum      590.84
_exptl_crystal_F_000      2392.00
_reflns_d_resolution_high  0.8297
 
loop_
 _symmetry_equiv_pos_as_xyz
 'x, y, z'
 '-x, y, -z+1/2'
 'x+1/2, y+1/2, z'
 '-x+1/2, y+1/2, -z+1/2'
 '-x, -y, -z'
 'x, -y, z-1/2'
 '-x+1/2, -y+1/2, -z'
 'x+1/2, -y+1/2, z-1/2'
 
_cell_length_a    36.5625
_cell_length_b     8.3129
_cell_length_c    21.6346
_cell_angle_alpha  90.000
_cell_angle_beta  102.459
_cell_angle_gamma  90.000
 
_shelx_F_squared_multiplier     1.000
 
loop_
 _refln_index_h
 _refln_index_k
 _refln_index_l
 _refln_F_squared_calc
 _refln_F_squared_meas
 _refln_F_squared_sigma
 _refln_observed_status
   4   0   0    63898.76    58332.80    591.56 o
   6   0   0    30766.80    29191.45    330.65 o
   8   0   0     4143.52     3882.79     48.58 o
  10   0   0    30060.18    28555.54    246.03 o
  12   0   0    22994.74    22244.08    200.33 o
  14   0   0     2585.38     2674.48     45.73 o
  16   0   0       11.02       23.89     16.20 o
  18   0   0    12842.10    13234.98    140.30 o
  20   0   0       23.98       12.52     16.07 o
  22   0   0     6457.28     6727.96     92.90 o
  24   0   0     4067.04     4168.84     73.00 o
  26   0   0     2684.80     2763.94     61.53 o
  28   0   0     3580.97     3552.53     92.82 o
  30   0   0      694.99      580.03     65.20 o
  32   0   0     1197.60     1188.23     82.15 o
  34   0   0     1121.83     1038.93    132.55 o
  36   0   0       75.65      -11.45     51.96 o
  38   0   0       88.30       75.75     57.40 o
  40   0   0       85.63       37.62     58.92 o
  42   0   0      139.13      175.59     69.24 o
   1   1   0    25752.88    24670.03    148.51 o
   3   1   0       41.43       58.01      6.20 o
   5   1   0    19635.76    19047.76    153.42 o
   7   1   0    18872.71    17862.39    145.39 o
   9   1   0    10087.12     9612.68     75.46 o
  11   1   0     4227.95     4545.40     41.00 o
  13   1   0     2455.58     2480.07     30.14 o
  15   1   0    52177.19    53112.90    317.94 o
  17   1   0      848.51      880.90     22.52 o
  19   1   0       27.80        6.93     10.85 o
  21   1   0     1231.89     1359.81     28.59 o
  23   1   0      605.20      688.18     24.50 o
  25   1   0      651.60      590.31     29.23 o
  27   1   0     9079.40     8885.68    103.14 o
  29   1   0      173.63      135.58     25.57 o
  31   1   0      547.77      542.04     43.80 o
  33   1   0     2717.00     2902.99     73.60 o
  35   1   0      802.65      857.74     56.20 o
  37   1   0        9.77       28.15     35.70 o
  39   1   0      178.86      208.67     44.59 o
  41   1   0       83.12       88.54     44.13 o
   0   2   0      450.57      580.45     28.68 o
   2   2   0     6736.63     5964.18     51.58 o
   4   2   0    26805.39    26732.57    176.77 o
   6   2   0      586.86      739.10     24.41 o
   8   2   0        9.04        4.33     10.04 o
  10   2   0     1578.79     1921.85     33.08 o
  12   2   0     5158.17     4434.64     63.38 o
  14   2   0      104.24       96.87     13.51 o
  16   2   0     6470.82     6914.99     61.10 o
  18   2   0     5349.20     5200.46     63.56 o
  20   2   0      731.56      808.20     23.68 o
  22   2   0       27.62       -5.12     17.78 o
  24   2   0     3110.52     2734.17     55.30 o
  26   2   0      742.52      684.99     36.29 o
  28   2   0     1685.01     1525.58     68.82 o
  30   2   0     2087.73     1999.82     55.20 o
  32   2   0        9.71      -19.35     23.89 o
  34   2   0       12.56      -29.96     31.53 o
  36   2   0        0.70      -32.17     32.17 o
  38   2   0       18.43       61.84     40.00 o
  40   2   0     2600.61     2452.28     88.18 o
  42   2   0      168.93      123.26     47.99 o
   1   3   0      927.28      834.57     25.47 o
   3   3   0     2371.01     2378.97     43.54 o
   5   3   0     6941.48     7253.88     64.87 o
   7   3   0      556.91      432.50     18.91 o
   9   3   0     8553.53     9580.27     78.56 o
  11   3   0      160.80      232.70     21.72 o
  13   3   0     4919.47     4647.15     55.92 o
  15   3   0     1800.91     1755.53     37.48 o
  17   3   0     1788.77     1980.99     35.69 o
  19   3   0      251.21      255.37     26.24 o
  21   3   0        0.63      -13.22     21.10 o
  23   3   0     1088.57      972.52     39.85 o
  25   3   0     3211.82     3361.50     65.39 o
  27   3   0     2021.33     2116.84     74.34 o
  29   3   0       13.91       27.25     27.21 o
  31   3   0       16.23       -5.29     26.68 o
  33   3   0      818.00      699.80     43.26 o
  35   3   0      536.39      564.55     72.89 o
  37   3   0      530.77      477.69     50.31 o
  39   3   0      800.93      763.55     57.10 o
  41   3   0       96.65       99.59     46.58 o
   0   4   0       22.81       20.06     20.40 o
   2   4   0     2965.56     3758.98     49.61 o
   4   4   0     1416.05     1533.14     33.27 o
   6   4   0     2909.82     2831.19     42.75 o
   8   4   0    11558.73    12471.19    102.46 o
  10   4   0     2407.19     2470.58     38.98 o
  12   4   0        0.16       11.26     18.29 o
  14   4   0      231.62      373.40     24.24 o
  16   4   0       81.30       64.51     20.74 o
  18   4   0     1098.81     1283.79     42.76 o
  20   4   0     1371.41     1590.42     48.17 o
  22   4   0      101.01       91.97     26.52 o
  24   4   0        3.10       -3.43     24.47 o
  26   4   0     5606.58     5340.67     87.39 o
  28   4   0     3253.35     3188.69     70.16 o
  30   4   0     2001.23     1942.86     59.18 o
  32   4   0      629.34      601.26     44.12 o
  34   4   0      516.88      460.40     54.91 o
  36   4   0       36.12       57.69     34.60 o
  38   4   0      258.91      323.26     54.65 o
   1   5   0       72.12       86.18     20.35 o
   3   5   0     1547.76     1622.15     37.54 o
   5   5   0      431.39      466.04     25.84 o
   7   5   0       91.65       43.72     16.34 o
   9   5   0     1192.33     1258.30     33.80 o
  11   5   0     4855.76     4774.02     72.30 o
  13   5   0     1571.75     1652.50     42.11 o
  15   5   0        2.68       -1.79     20.68 o
  17   5   0    25748.68    25674.83    226.72 o
  19   5   0     2701.21     2601.56     70.57 o
  21   5   0      443.63      447.50     43.15 o
  23   5   0      673.34      685.15     42.62 o
  25   5   0       23.81       48.04     28.11 o
  27   5   0     6914.63     7039.86    134.85 o
  29   5   0      486.61      510.57     47.33 o
  31   5   0      213.99      244.68     41.29 o
  33   5   0       85.67       89.32     37.63 o
  35   5   0       26.24       42.74     38.21 o
  37   5   0       32.54       45.00     55.13 o
   0   6   0     1605.01     1585.78     59.35 o
   2   6   0     1789.03     1760.57     43.55 o
   4   6   0      183.00      246.12     25.97 o
   6   6   0       14.12       15.72     19.15 o
   8   6   0     1631.58     1678.20     46.87 o
  10   6   0       11.93       14.10     21.66 o
  12   6   0     3877.27     3969.84     87.09 o
  14   6   0      397.77      327.73     34.68 o
  16   6   0      235.93      310.36     34.82 o
  18   6   0     1537.93     1536.44     53.77 o
  20   6   0     1365.38     1295.72     59.25 o
  22   6   0      605.37      588.76     49.54 o
  24   6   0       22.47       18.61     30.77 o
  26   6   0      659.29      752.28     52.93 o
  28   6   0      265.99      257.61     43.89 o
  30   6   0       32.35       49.49     38.42 o
  32   6   0       67.57       97.76     41.09 o
  34   6   0      743.59      624.88     58.69 o
   1   7   0     4717.13     4935.89     73.74 o
   3   7   0      515.10      439.36     34.10 o
   5   7   0       76.40       85.85     26.16 o
   7   7   0     4624.68     4577.74    113.39 o
   9   7   0      663.78      617.73     38.47 o
  11   7   0      496.31      485.47     46.46 o
  13   7   0      261.56      301.10     41.46 o
  15   7   0        5.17       32.45     34.76 o
  17   7   0      182.29      132.43     47.58 o
  19   7   0      664.54      720.45     53.31 o
  21   7   0       71.55       57.76     38.06 o
  23   7   0     1508.30     1467.00     84.83 o
  25   7   0      574.20      608.05     53.67 o
  27   7   0        2.49       19.56     38.86 o
  29   7   0      419.31      471.27     52.96 o
   0   8   0      618.40      740.65     90.65 o
   2   8   0     2878.76     3220.29     76.22 o
   4   8   0      553.42      576.47     44.69 o
   6   8   0      586.65      530.16     43.70 o
   8   8   0        3.86      -21.22     33.74 o
  10   8   0       46.32       35.48     44.06 o
  12   8   0      604.60      671.75     54.65 o
  14   8   0      840.66      746.46     55.76 o
  16   8   0      899.77     1000.06     59.39 o
  18   8   0      471.57      405.58     50.26 o
  20   8   0      214.06      242.84     50.83 o
  22   8   0      684.60      703.30     70.02 o
  24   8   0       43.70       70.85     51.38 o
   1   9   0       12.97       13.04     43.46 o
   3   9   0     1089.98     1280.53     74.23 o
   5   9   0       62.52        3.32     75.24 o
   7   9   0       29.55       -2.37     43.90 o
   9   9   0      176.34       94.88     48.21 o
  11   9   0       10.01      -25.32     42.39 o
  13   9   0     1219.66     1380.90    105.73 o
  15   9   0       23.54       43.35     47.78 o
  17   9   0      110.71      100.88     52.76 o
   0  10   0      530.87      570.85    122.97 o
 -43   1   1       74.62      106.03     46.18 o
 -41   1   1       16.68      -23.27     39.12 o
 -39   1   1      424.62      445.19     58.15 o
 -37   1   1        2.08        4.98     40.35 o
 -35   1   1      785.94      771.54     53.92 o
 -33   1   1     2633.12     2484.21    101.83 o
 -31   1   1     2292.75     2352.18    113.76 o
 -29   1   1     1672.87     1799.38     49.31 o
 -27   1   1     1227.07     1199.03     40.95 o
 -25   1   1     1443.90     1293.93     44.22 o
 -23   1   1      605.40      582.22     27.75 o
 -21   1   1     3485.30     3817.79     46.18 o
 -19   1   1     5280.99     5664.39     56.16 o
 -17   1   1     5763.40     5389.42     52.38 o
 -15   1   1    33173.18    33300.88    207.83 o
 -13   1   1     3430.36     3129.78     34.37 o
 -11   1   1     1998.94     1837.52     24.99 o
  -9   1   1    78985.85    73358.69    454.64 o
  -7   1   1     7458.54     6866.63     55.38 o
  -5   1   1    10233.99     9864.09    109.99 o
  -3   1   1       73.46       44.97      5.33 o
  -1   1   1     1435.07     1336.80     15.27 o
   1   1   1     9636.49     9318.12     61.85 o
   3   1   1    47599.86    46406.23    288.26 o
   5   1   1    58881.47    57921.72    419.06 o
   7   1   1    73145.07    72077.41    794.04 o
   9   1   1      656.58      615.40     22.58 o
  11   1   1     2830.71     3155.27     37.83 o
  13   1   1     3857.19     3717.11     37.81 o
  15   1   1     1941.86     2029.07     28.84 o
  17   1   1     5514.80     5952.82     55.82 o
  19   1   1     1142.21      972.69     25.10 o
  21   1   1     1615.63     1732.97     38.49 o
  23   1   1      656.38      673.68     28.71 o
  25   1   1     1648.05     1635.41     52.64 o
  27   1   1       61.50       67.87     25.14 o
  29   1   1     3872.36     3671.52     84.99 o
  31   1   1    11456.48    11308.00    219.12 o
  33   1   1        9.58       47.76     41.80 o
  35   1   1       20.47       32.05     35.24 o
  37   1   1      112.61       69.49     38.89 o
  39   1   1       61.95       34.65     40.58 o
  41   1   1      557.44      737.15     98.05 o
 -42   2   1       24.98      118.28     46.93 o
 -40   2   1      191.59      232.91     48.49 o
 -38   2   1       27.74      -41.68     41.68 o
 -36   2   1      158.29      125.86     37.33 o
 -34   2   1     1018.68      875.98     52.01 o
 -32   2   1     1184.98     1374.09     49.28 o
 -30   2   1     3685.15     3396.78     67.95 o
 -28   2   1     2258.60     2283.58     55.29 o
 -26   2   1        0.55        1.87     20.70 o
 -24   2   1      726.14      586.52     32.96 o
 -22   2   1     7437.03     6830.17     84.42 o
 -20   2   1     2465.38     2612.96     37.22 o
 -18   2   1     4418.75     4929.67     51.13 o
 -16   2   1       67.87       52.09     13.32 o
 -14   2   1     8262.12     7523.57     60.73 o
 -12   2   1    15897.67    16525.27    117.63 o
 -10   2   1     2839.21     2701.86     31.85 o
  -8   2   1     8740.55     9097.48     88.58 o
  -6   2   1        0.10       -5.93      9.29 o
  -4   2   1     8177.42     8163.83     63.73 o
  -2   2   1    18823.65    18714.14    122.77 o
   0   2   1    19941.17    20044.04    130.10 o
   2   2   1     5466.53     5541.00     51.97 o
   4   2   1    11269.90    10949.20     79.56 o
   6   2   1    28429.49    28155.29    188.23 o
   8   2   1     2049.48     2432.85     45.84 o
  10   2   1     3091.07     3159.52     46.02 o
  12   2   1    35909.50    36544.94    267.38 o
  14   2   1      694.87      669.65     28.05 o
  16   2   1      829.55      564.82     28.72 o
  18   2   1     5475.85     6033.35     75.03 o
  20   2   1      141.02      166.39     20.61 o
  22   2   1     3715.52     4280.76     66.70 o
  24   2   1      815.28      840.67     36.92 o
  26   2   1     2568.30     2423.25     55.31 o
  28   2   1     3053.81     2990.32     66.22 o
  30   2   1      226.51      267.06     31.51 o
  32   2   1      361.35      292.90     39.70 o
  34   2   1     1486.52     1340.94     59.00 o
  36   2   1        1.14       -4.35     35.38 o
  38   2   1      215.22      215.13     47.03 o
  40   2   1      460.38      516.28     58.30 o
 -41   3   1      603.52      765.31     67.47 o
 -39   3   1     1476.72     1685.61     87.18 o
 -37   3   1      367.77      315.19     45.51 o
 -35   3   1      271.24      290.47     38.17 o
 -33   3   1       87.47       32.44     28.18 o
 -31   3   1      890.72      805.92     43.40 o
 -29   3   1     8555.74     8652.14    112.40 o
 -27   3   1      383.25      351.83     33.27 o
 -25   3   1      439.21      416.24     32.99 o
 -23   3   1     2411.39     2244.64     52.34 o
 -21   3   1      343.69      375.17     28.21 o
 -19   3   1      879.55      916.19     29.54 o
 -17   3   1     7597.22     7542.12     77.19 o
 -15   3   1     2491.84     2377.31     53.29 o
 -13   3   1        0.69        4.25     13.07 o
 -11   3   1     1781.74     1927.62     31.39 o
  -9   3   1     4849.25     5064.80     51.70 o
  -7   3   1     2003.31     2013.33     38.99 o
  -5   3   1    17241.84    18610.27    139.81 o
  -3   3   1    21364.30    21591.08    157.57 o
  -1   3   1     6119.26     6326.88     59.25 o
   1   3   1     3730.19     3813.81     43.88 o
   3   3   1     4260.71     3921.41     44.51 o
   5   3   1    10353.52    10199.07     88.77 o
   7   3   1    20158.44    21054.86    143.86 o
   9   3   1     5599.29     5304.76     59.02 o
  11   3   1     1860.39     1616.50     33.38 o
  13   3   1        2.11        3.77     13.61 o
  15   3   1        8.29      -15.41     15.41 o
  17   3   1     7226.51     7193.41    103.61 o
  19   3   1     1436.09     1696.31     61.07 o
  21   3   1      458.95      492.92     30.87 o
  23   3   1        0.56      -21.47     21.47 o
  25   3   1     1596.81     1777.22     52.64 o
  27   3   1     3750.70     3791.83     72.47 o
  29   3   1     4175.66     3972.42     75.92 o
  31   3   1     1598.09     1720.03     55.61 o
  33   3   1     1087.68     1165.62     50.02 o
  35   3   1      265.95      242.13     52.97 o
  37   3   1       19.53      -23.88     70.46 o
  39   3   1     1089.08     1093.84     63.75 o
 -38   4   1       58.20       33.14     54.61 o
 -36   4   1       30.64       33.71     34.33 o
 -34   4   1        1.21      -32.04     32.04 o
 -32   4   1      753.27      798.79     46.54 o
 -30   4   1      200.73      264.73     34.61 o
 -28   4   1     1055.61      959.82     46.17 o
 -26   4   1      392.69      423.98     37.53 o
 -24   4   1     2532.39     2492.51     59.20 o
 -22   4   1      111.51      107.11     32.57 o
 -20   4   1     6472.55     6147.26     80.08 o
 -18   4   1      381.20      396.96     36.89 o
 -16   4   1      954.15      962.03     32.28 o
 -14   4   1     6964.67     6981.67     77.63 o
 -12   4   1     6061.46     6070.62     83.32 o
 -10   4   1     1730.81     1764.94     35.39 o
  -8   4   1        4.45       -2.10     12.98 o
  -6   4   1     2783.23     3425.69     47.02 o
  -4   4   1       10.44      -11.84     13.11 o
  -2   4   1    10953.31    11156.03     95.17 o
   0   4   1    14861.21    14888.41    116.81 o
   2   4   1    22359.03    23428.22    165.31 o
   4   4   1     1145.43     1298.30     31.21 o
   6   4   1       10.56       22.31     13.96 o
   8   4   1     2816.76     2783.10     41.28 o
  10   4   1     5422.51     5035.79     55.65 o
  12   4   1    28030.16    28736.08    244.91 o
  14   4   1     2840.92     2870.58     48.14 o
  16   4   1       59.62       43.37     20.96 o
  18   4   1      829.38      811.66     37.90 o
  20   4   1      451.73      519.04     35.79 o
  22   4   1      752.45      726.18     42.66 o
  24   4   1     6110.76     5927.14     91.70 o
  26   4   1      872.16      827.07     43.94 o
  28   4   1       95.60       61.60     31.41 o
  30   4   1     3544.97     3604.40     76.45 o
  32   4   1      322.69      318.00     38.01 o
  34   4   1     1935.36     2064.60     64.21 o
  36   4   1      172.13      112.03     41.92 o
  38   4   1       26.93      103.92     41.41 o
 -37   5   1       16.09      -10.32     37.63 o
 -35   5   1       28.14       15.14     37.33 o
 -33   5   1     1482.70     1377.26     63.92 o
 -31   5   1      118.20       80.29     36.44 o
 -29   5   1      319.01      406.76     44.51 o
 -27   5   1     2400.58     2546.44     74.28 o
 -25   5   1      308.30      371.08     41.21 o
 -23   5   1      680.61      853.33     62.73 o
 -21   5   1       38.57       -4.83     23.42 o
 -19   5   1     5691.03     5494.91     85.67 o
 -17   5   1      173.98      235.50     29.42 o
 -15   5   1     9362.73     9115.59     98.69 o
 -13   5   1      132.64      298.21     27.15 o
 -11   5   1     2043.66     2556.61     49.65 o
  -9   5   1      139.78      162.76     24.51 o
  -7   5   1       25.77       -3.14     15.45 o
  -5   5   1     2097.43     2222.63     42.44 o
  -3   5   1     4007.92     3800.77     54.66 o
  -1   5   1     1628.47     1707.99     38.04 o
   1   5   1       40.62       71.98     17.14 o
   3   5   1       77.75       79.78     17.11 o
   5   5   1     2136.33     2041.91     40.78 o
   7   5   1      602.52      529.26     26.61 o
   9   5   1       37.32       15.24     17.36 o
  11   5   1     3533.41     3430.86     64.96 o
  13   5   1     1915.09     1813.21     50.20 o
  15   5   1    11820.64    11767.07    184.09 o
  17   5   1     8270.67     8513.79    109.76 o
  19   5   1     3857.88     3864.96     74.23 o
  21   5   1      931.46      920.56     48.31 o
  23   5   1      439.55      445.10     41.59 o
  25   5   1     2173.52     2502.78     83.72 o
  27   5   1       24.67       28.88     28.68 o
  29   5   1      741.80      600.06     44.63 o
  31   5   1      169.07      173.08     39.90 o
  33   5   1      852.94      900.36     64.37 o
  35   5   1      397.77      443.09     49.90 o
 -34   6   1     1285.09     1164.84     77.46 o
 -32   6   1      252.79      381.23     51.73 o
 -30   6   1     2453.88     2754.00     83.12 o
 -28   6   1       40.77       18.55     35.45 o
 -26   6   1     1587.01     1826.49     68.08 o
 -24   6   1       79.64       91.36     36.11 o
 -22   6   1     2278.65     2057.17     89.15 o
 -20   6   1        8.17      -14.98     32.01 o
 -18   6   1     1761.23     1753.32     97.53 o
 -16   6   1    13802.39    13579.70    169.21 o
 -14   6   1     1653.61     1642.62     53.07 o
 -12   6   1      797.85      732.97     42.04 o
 -10   6   1     5620.53     5862.22     80.78 o
  -8   6   1    10210.23    10190.23    110.39 o
  -6   6   1     5098.58     5491.23     71.68 o
  -4   6   1      755.41      705.65     32.80 o
  -2   6   1      549.04      488.73     31.91 o
   0   6   1     2076.26     2304.25     48.08 o
   2   6   1     4165.58     4058.69     71.67 o
   4   6   1     2102.92     2283.06     48.34 o
   6   6   1        4.03       -7.11     19.82 o
   8   6   1      487.09      543.89     33.25 o
  10   6   1       37.65       43.15     22.11 o
  12   6   1        0.85       15.68     25.42 o
  14   6   1     7525.26     7419.77    104.92 o
  16   6   1     1786.10     2085.27     59.87 o
  18   6   1       88.40      109.85     29.11 o
  20   6   1       28.96       44.52     29.64 o
  22   6   1        2.37       10.99     29.45 o
  24   6   1      191.35      211.54     41.25 o
  26   6   1       11.95      -26.17     35.02 o
  28   6   1      286.99      349.50     45.13 o
  30   6   1     1432.44     1438.45     67.02 o
  32   6   1        0.02      -48.60     48.60 o
  34   6   1       21.23      -24.74     41.01 o
 -31   7   1      133.22       97.12     52.35 o
 -29   7   1      673.91      732.88     70.71 o
 -27   7   1        8.53        2.79     45.14 o
 -25   7   1      556.73      550.30     54.10 o
 -23   7   1      163.00      192.42     43.74 o
 -21   7   1      604.69      659.35     48.34 o
 -19   7   1      983.57     1043.65     67.23 o
 -17   7   1      979.30      985.00     57.18 o
 -15   7   1      373.88      265.14     41.69 o
 -13   7   1      482.41      407.57     43.16 o
 -11   7   1     1137.49     1202.54    104.19 o
  -9   7   1        0.60      -25.69     25.69 o
  -7   7   1      143.09       73.30     29.28 o
  -5   7   1       40.42       26.65     24.65 o
  -3   7   1     6356.75     6995.01     88.38 o
  -1   7   1      770.95      694.97     37.29 o
   1   7   1       32.30      -19.92     22.12 o
   3   7   1       54.85       82.56     26.05 o
   5   7   1       10.69      -16.26     24.04 o
   7   7   1      970.45      903.38     43.98 o
   9   7   1        1.12        0.93     27.29 o
  11   7   1      579.73      588.30     42.92 o
  13   7   1     1156.22     1162.44     53.70 o
  15   7   1      289.94      217.27     44.23 o
  17   7   1     4410.71     4287.62     97.16 o
  19   7   1        7.51       41.97     49.35 o
  21   7   1       30.49       25.22     36.36 o
  23   7   1      423.12      379.35     48.10 o
  25   7   1      515.23      515.86     53.80 o
  27   7   1      188.22      220.54     45.61 o
  29   7   1      138.64      121.49     43.36 o
 -26   8   1      117.63       36.28     52.00 o
 -24   8   1        0.89      -14.25     45.72 o
 -22   8   1     1901.36     1910.14     90.49 o
 -20   8   1      615.95      581.19     64.01 o
 -18   8   1     1269.28     1336.37     77.60 o
 -16   8   1      352.50      406.72     57.48 o
 -14   8   1      472.72      540.50     51.01 o
 -12   8   1       87.50       32.27     35.18 o
 -10   8   1      892.67      890.81     56.37 o
  -8   8   1       51.09       26.10     36.16 o
  -6   8   1      831.82      758.99     48.13 o
  -4   8   1        2.86       -4.17     39.32 o
  -2   8   1     1747.51     1849.56     68.39 o
   0   8   1      902.13     1051.67     58.90 o
   2   8   1      353.73      272.80     38.14 o
   4   8   1       60.39       89.59     29.40 o
   6   8   1     1018.84      967.92     58.17 o
   8   8   1      296.27      337.69     44.43 o
  10   8   1      370.78      374.34     45.82 o
  12   8   1      274.08      284.95     44.98 o
  14   8   1      291.92      281.66     45.52 o
  16   8   1      511.84      595.48     67.06 o
  18   8   1     1164.65     1139.39     78.46 o
  20   8   1      245.45      174.33     45.81 o
  22   8   1      218.68      215.30     46.68 o
  24   8   1       38.06        9.07     41.20 o
 -19   9   1      962.37      844.65     74.75 o
 -17   9   1      162.61      108.27     45.59 o
 -15   9   1      149.02       88.05     49.83 o
 -13   9   1       24.41       78.31     48.22 o
 -11   9   1        0.38      -22.52     43.30 o
  -9   9   1      187.88      189.04     49.54 o
  -7   9   1      126.19      225.55     72.42 o
  -5   9   1       19.25      -43.79     43.79 o
  -3   9   1     1141.15     1088.25     96.14 o
  -1   9   1      186.54      103.29     47.03 o
   1   9   1       21.26      -21.03     43.00 o
   3   9   1     2095.26     1968.89     94.32 o
   5   9   1      410.36      477.75     68.01 o
   7   9   1      129.32       27.69     45.95 o
   9   9   1      128.00      131.61     48.93 o
  11   9   1       12.57      -10.82     43.86 o
  13   9   1       31.61       35.73     48.52 o
  15   9   1      227.91      238.57     56.40 o
  17   9   1      636.44      635.61     92.34 o
   0  10   1       27.73      -94.75     94.75 o
 -42   0   2      456.88      534.51     82.15 o
 -40   0   2       48.73      -19.33     56.61 o
 -38   0   2      199.86      348.49     66.11 o
 -36   0   2        2.26       24.33     47.66 o
 -34   0   2      672.48      493.10    140.11 o
 -32   0   2     1429.02     1583.00     88.48 o
 -30   0   2     4270.07     3971.44    178.67 o
 -28   0   2      423.37      499.40     42.50 o
 -26   0   2     4511.12     4696.70     81.25 o
 -24   0   2       90.05       75.58     20.53 o
 -22   0   2     9540.50    10847.14    128.07 o
 -20   0   2     1728.28     1752.76     44.25 o
 -18   0   2     2449.87     2315.30     47.97 o
 -16   0   2     2029.61     1722.04     39.19 o
 -14   0   2      821.00      659.26     26.53 o
 -12   0   2    22395.67    21706.71    209.11 o
 -10   0   2      615.63      614.17     32.59 o
  -8   0   2     7906.72     8074.44     82.02 o
  -6   0   2      143.05       95.01     11.39 o
  -4   0   2    16002.50    14952.24    130.23 o
  -2   0   2     1862.21     1665.27     24.18 o
   0   0   2    43924.67    41794.62    348.87 o
   2   0   2     1609.65     1709.10     26.23 o
   4   0   2     5075.34     4563.12     48.78 o
   6   0   2     1964.10     2153.50     52.51 o
   8   0   2     6531.60     6311.15     70.67 o
  10   0   2    30039.61    28727.88    250.29 o
  12   0   2    18192.20    17137.76    162.62 o
  14   0   2      136.63      220.76     24.40 o
  16   0   2       65.26       76.03     21.66 o
  18   0   2     3515.17     3518.58     60.14 o
  20   0   2     5004.15     4441.96     70.86 o
  22   0   2     4354.41     4298.15     87.24 o
  24   0   2    13713.42    12796.06    148.92 o
  26   0   2      228.15      232.93     51.42 o
  28   0   2     1293.28     1346.27     65.40 o
  30   0   2    17121.59    16312.36    283.84 o
  32   0   2     1617.24     1504.72    194.20 o
  34   0   2      189.63      198.19     83.33 o
  36   0   2      652.18      708.00     77.88 o
  38   0   2     1446.90     1256.12     94.76 o
  40   0   2      163.29      403.94    106.17 o
  42   0   2      389.41      497.84     95.09 o
 -43   1   2      658.11      710.02     78.88 o
 -41   1   2       26.32        4.24     39.45 o
 -39   1   2     1625.90     1686.30     82.98 o
 -37   1   2      384.60      332.87     45.63 o
 -35   1   2      361.99      340.61     40.67 o
 -33   1   2     1610.97     1607.16     58.97 o
 -31   1   2     2997.95     2856.55     61.18 o
 -29   1   2     5888.21     5816.40     83.31 o
 -27   1   2    11712.74    11954.60    114.34 o
 -25   1   2        3.14       -7.13     15.33 o
 -23   1   2     1685.09     1701.34     38.71 o
 -21   1   2     5531.68     5284.38     55.96 o
 -19   1   2       70.64       36.76     11.93 o
 -17   1   2      400.30      413.95     23.76 o
 -15   1   2     7251.90     6434.31     69.48 o
 -13   1   2      268.66      402.31     17.87 o
 -11   1   2     3780.58     3500.75     35.75 o
  -9   1   2     2427.78     2587.76     35.93 o
  -7   1   2    12159.48    11699.45     88.13 o
  -5   1   2   101285.04   100024.50    605.23 o
  -3   1   2    48300.31    47375.48    295.91 o
  -1   1   2      755.47      681.25     12.04 o
   1   1   2     2559.85     2408.79     24.28 o
   3   1   2     4971.79     4610.49     40.27 o
   5   1   2     2032.83     1900.26     32.77 o
   7   1   2    77027.48    73011.86    496.02 o
   9   1   2    65586.13    61007.14    384.68 o
  11   1   2      191.74      144.85     14.41 o
  13   1   2     2031.22     2189.69     33.45 o
  15   1   2    22862.88    23148.59    167.40 o
  17   1   2     5261.32     5199.11     51.47 o
  19   1   2      311.87      257.35     21.02 o
  21   1   2     4117.26     3799.49     55.91 o
  23   1   2       88.41      119.48     19.86 o
  25   1   2      268.11      270.74     25.98 o
  27   1   2     5485.10     5549.62     80.40 o
  29   1   2     1314.01     1414.17     53.53 o
  31   1   2      633.17      664.61     46.34 o
  33   1   2     1067.14     1021.99     57.05 o
  35   1   2       11.54      -33.51     33.51 o
  37   1   2     1867.01     1818.61     78.81 o
  39   1   2        3.31      -29.53     38.78 o
  41   1   2      183.92      214.15     49.68 o
 -42   2   2        0.10       -8.76     53.78 o
 -40   2   2       19.34       22.26     53.64 o
 -38   2   2      329.18      251.69     44.29 o
 -36   2   2        0.59      -21.06     34.01 o
 -34   2   2      327.27      407.33     36.79 o
 -32   2   2        1.61      -23.39     23.39 o
 -30   2   2     2676.31     2572.02     59.95 o
 -28   2   2      189.63      135.70     26.62 o
 -26   2   2      507.44      580.67     33.68 o
 -24   2   2     2336.51     2306.03     50.04 o
 -22   2   2     2195.82     2279.17     37.37 o
 -20   2   2     6919.18     6737.99     64.88 o
 -18   2   2    23146.22    23061.79    175.02 o
 -16   2   2     4956.05     4872.30     49.96 o
 -14   2   2     8512.90     9478.14     75.78 o
 -12   2   2    19251.40    19713.31    132.22 o
 -10   2   2     4339.34     4038.39     44.30 o
  -8   2   2     5219.61     5537.02     51.64 o
  -6   2   2     6781.51     6190.44     52.20 o
  -4   2   2      529.45      426.40     31.61 o
  -2   2   2     4286.14     4210.06     41.22 o
   0   2   2    28512.56    28537.03    177.16 o
   2   2   2    21626.21    21901.51    140.55 o
   4   2   2    27108.20    26088.26    164.30 o
   6   2   2     3484.23     3795.54     42.07 o
   8   2   2    21876.86    21686.93    168.19 o
  10   2   2    10627.21    10565.77     97.95 o
  12   2   2    14672.89    14701.47    128.03 o
  14   2   2      163.97      292.04     22.16 o
  16   2   2     4298.85     4528.15     87.93 o
  18   2   2     1396.44     1624.07     41.56 o
  20   2   2      202.22      114.14     21.04 o
  22   2   2      428.85      515.09     31.91 o
  24   2   2     1358.39     1156.00     41.08 o
  26   2   2      234.08      130.63     26.38 o
  28   2   2     2925.25     2933.82     62.74 o
  30   2   2       44.25      -10.46     24.21 o
  32   2   2      505.81      581.41     45.50 o
  34   2   2      488.38      471.82     64.59 o
  36   2   2     3221.91     2981.52     81.91 o
  38   2   2        6.86       35.34     41.72 o
  40   2   2       25.85        6.82     41.79 o
 -41   3   2      947.66     1033.41     70.96 o
 -39   3   2      304.25      331.39     93.58 o
 -37   3   2        4.84      -22.49     48.49 o
 -35   3   2       31.50       -1.39     28.09 o
 -33   3   2     3506.99     3368.35     72.83 o
 -31   3   2      150.75      148.18     29.76 o
 -29   3   2       37.90       12.08     24.91 o
 -27   3   2        8.09      -22.06     22.06 o
 -25   3   2      244.40      188.23     27.07 o
 -23   3   2     2024.10     1948.01     53.21 o
 -21   3   2      842.97      835.17     35.20 o
 -19   3   2     3090.97     2685.66     80.98 o
 -17   3   2     2107.53     2387.22     36.40 o
 -15   3   2     1882.84     1742.82     31.11 o
 -13   3   2      657.15      811.71     22.60 o
 -11   3   2      223.10      242.65     17.03 o
  -9   3   2     1828.67     2002.31     33.35 o
  -7   3   2      172.38      242.45     15.55 o
  -5   3   2      146.89      158.32     14.70 o
  -3   3   2     2859.69     2435.13     34.69 o
  -1   3   2      650.20      665.19     27.53 o
   1   3   2     1569.34     1613.91     28.96 o
   3   3   2      897.01     1053.88     27.52 o
   5   3   2     3241.57     3187.47     39.23 o
   7   3   2     1812.59     1695.49     28.54 o
   9   3   2     3641.56     3197.42     44.61 o
  11   3   2     7517.82     7730.45     75.33 o
  13   3   2     8903.54    10232.53    106.02 o
  15   3   2     1224.94     1376.40     39.76 o
  17   3   2      155.04       94.00     20.89 o
  19   3   2       33.27       23.26     19.75 o
  21   3   2      483.53      528.73     33.32 o
  23   3   2     4702.00     4630.11     75.59 o
  25   3   2      737.98      739.55     42.31 o
  27   3   2     1521.73     1628.78     52.19 o
  29   3   2     1657.12     1506.35     52.14 o
  31   3   2       45.54        8.10     26.86 o
  33   3   2        1.25        5.41     33.41 o
  35   3   2      801.50      835.55     54.75 o
  37   3   2     1369.37     1561.01     67.48 o
  39   3   2      304.25      371.22     55.44 o
 -40   4   2        1.12       23.76     49.54 o
 -38   4   2       71.15       45.09     40.95 o
 -36   4   2      156.49      119.05     38.71 o
 -34   4   2       26.04       42.69     33.27 o
 -32   4   2      751.03      774.66     50.12 o
 -30   4   2       25.89       43.24     31.57 o
 -28   4   2      260.95      261.58     33.51 o
 -26   4   2      418.30      407.04     35.87 o
 -24   4   2     1920.32     2019.90     54.90 o
 -22   4   2     2013.81     1875.16     51.08 o
 -20   4   2     1474.40     1572.84     51.41 o
 -18   4   2        3.62       16.32     15.99 o
 -16   4   2        4.28        6.19     14.58 o
 -14   4   2       48.50       55.48     14.56 o
 -12   4   2     4303.73     4778.81     55.66 o
 -10   4   2     7234.72     7089.17     70.19 o
  -8   4   2     1525.42     1823.97     38.81 o
  -6   4   2     2908.35     3061.74     44.41 o
  -4   4   2    15438.13    16616.77    126.41 o
  -2   4   2     2233.12     2203.91     44.81 o
   0   4   2      438.53      414.58     22.99 o
   2   4   2     2417.05     2950.39     47.42 o
   4   4   2     1751.85     1756.60     34.78 o
   6   4   2      116.77      116.71     15.70 o
   8   4   2      885.45     1027.37     27.43 o
  10   4   2     1807.85     1713.20     38.18 o
  12   4   2     5855.57     6034.38     70.51 o
  14   4   2      152.43      179.57     23.99 o
  16   4   2       18.19       39.16     21.20 o
  18   4   2      631.77      544.32     35.47 o
  20   4   2     3952.88     3466.18     67.06 o
  22   4   2      705.08      805.35     41.90 o
  24   4   2      178.28      146.32     30.34 o
  26   4   2      864.73      872.36     56.37 o
  28   4   2      294.55      277.38     34.81 o
  30   4   2        0.10      -47.56     50.74 o
  32   4   2      564.96      488.92     42.07 o
  34   4   2      257.26      259.91     38.13 o
  36   4   2       51.93       23.42     42.81 o
  38   4   2     1421.32     1590.43     70.61 o
 -37   5   2       35.61       14.52     37.78 o
 -35   5   2      447.05      487.39     49.66 o
 -33   5   2     1473.39     1458.40     64.28 o
 -31   5   2        9.20      -32.08     32.08 o
 -29   5   2     3563.86     3488.66     85.87 o
 -27   5   2       41.05       64.95     34.21 o
 -25   5   2       18.77       -6.14     39.05 o
 -23   5   2     3934.58     4063.58     87.08 o
 -21   5   2      620.32      636.46     46.47 o
 -19   5   2     1152.15      966.82     42.97 o
 -17   5   2     3928.78     3999.28     70.24 o
 -15   5   2      104.29       80.09     26.52 o
 -13   5   2        0.12        0.96     17.57 o
 -11   5   2        1.57        3.96     15.90 o
  -9   5   2      858.47      898.66     30.84 o
  -7   5   2     6490.52     7155.58     76.72 o
  -5   5   2     1546.51     1641.28     38.54 o
  -3   5   2      624.32      776.01     29.94 o
  -1   5   2       80.87       21.77     15.95 o
   1   5   2     1487.32     1602.63     37.55 o
   3   5   2      289.00      251.38     21.02 o
   5   5   2      496.74      495.62     25.77 o
   7   5   2     1131.67      992.15     31.49 o
   9   5   2      302.16      350.12     25.80 o
  11   5   2     3976.20     3950.95     61.40 o
  13   5   2        0.33      -14.87     21.08 o
  15   5   2      380.52      346.24     31.55 o
  17   5   2       18.02       39.06     25.60 o
  19   5   2     1217.91     1390.49     50.38 o
  21   5   2      742.13      621.16     41.90 o
  23   5   2      268.77      186.96     31.01 o
  25   5   2      766.66      716.25     46.04 o
  27   5   2       52.71       41.58     42.66 o
  29   5   2       74.42       35.19     31.19 o
  31   5   2      191.45      187.02     36.88 o
  33   5   2       84.67       83.04     35.00 o
  35   5   2      520.68      522.36     58.39 o
 -34   6   2      397.76      429.19     61.37 o
 -32   6   2     1373.11     1202.49     76.52 o
 -30   6   2      259.11      174.19     50.73 o
 -28   6   2      682.22      774.66     54.46 o
 -26   6   2      417.13      491.55     47.69 o
 -24   6   2     3135.78     3303.57     83.64 o
 -22   6   2     1912.60     1838.31     82.80 o
 -20   6   2     1682.49     1643.41     62.28 o
 -18   6   2      976.83     1074.66     50.13 o
 -16   6   2     2949.41     2822.15     75.66 o
 -14   6   2     4204.45     4272.93     88.73 o
 -12   6   2    12856.23    13481.51    146.56 o
 -10   6   2     2387.21     2254.41     51.68 o
  -8   6   2     1313.12     1396.13     39.68 o
  -6   6   2      347.31      392.38     31.77 o
  -4   6   2     1289.30     1397.02     39.84 o
  -2   6   2     1116.29     1003.59     36.10 o
   0   6   2     1145.95     1245.52     43.72 o
   2   6   2       25.91       33.68     19.37 o
   4   6   2     1388.06     1329.93     39.12 o
   6   6   2      840.09      943.57     46.11 o
   8   6   2       10.63        8.11     20.99 o
  10   6   2      748.79      853.28     44.33 o
  12   6   2      674.25      815.98     44.10 o
  14   6   2     3096.65     2970.91     68.42 o
  16   6   2       19.90       12.68     27.07 o
  18   6   2       92.21       95.31     30.21 o
  20   6   2        3.95      -20.07     27.37 o
  22   6   2     3122.84     2826.48     70.94 o
  24   6   2        1.42      -28.12     28.12 o
  26   6   2       91.60       90.99     39.58 o
  28   6   2       10.82       26.30     38.03 o
  30   6   2      188.05      166.76     42.04 o
  32   6   2       28.25       81.30     40.31 o
 -31   7   2      695.27      981.55     78.47 o
 -29   7   2       57.33       61.38     51.50 o
 -27   7   2     1185.28     1257.25     77.60 o
 -25   7   2       45.51      133.37     47.59 o
 -23   7   2      230.98      222.53     51.10 o
 -21   7   2      336.14      457.83     74.73 o
 -19   7   2      510.47      627.69     50.83 o
 -17   7   2     1055.86      923.82     50.50 o
 -15   7   2      680.37      656.19     50.91 o
 -13   7   2      214.90      249.04     59.53 o
 -11   7   2      103.85       88.91     29.76 o
  -9   7   2     3497.09     3513.88     74.96 o
  -7   7   2       83.43       75.51     29.46 o
  -5   7   2      422.92      330.29     34.65 o
  -3   7   2     4127.47     4733.27     72.39 o
  -1   7   2     1334.84     1397.72     46.88 o
   1   7   2      301.92      435.39     34.27 o
   3   7   2        0.08      -29.48     29.48 o
   5   7   2     6271.85     6323.92    131.94 o
   7   7   2      665.03      756.15     41.85 o
   9   7   2     3616.49     3755.99     78.50 o
  11   7   2     1069.14     1020.66     49.73 o
  13   7   2       10.56      -21.22     27.80 o
  15   7   2     3791.72     3645.07     85.90 o
  17   7   2      160.88      114.08     37.68 o
  19   7   2     1321.77     1281.13     57.95 o
  21   7   2      268.94      364.24     56.02 o
  23   7   2      165.17      196.28     44.48 o
  25   7   2      327.20      284.85     48.69 o
  27   7   2       47.71       47.06     40.52 o
  29   7   2     2045.64     2142.55     87.62 o
 -26   8   2      219.98      138.05     54.75 o
 -24   8   2      160.42      149.61     64.98 o
 -22   8   2      800.41      774.25     69.33 o
 -20   8   2      308.99      315.53     72.56 o
 -18   8   2     2188.18     2286.39     90.74 o
 -16   8   2      999.86      738.78     55.90 o
 -14   8   2        1.49      -38.12     38.12 o
 -12   8   2      436.44      513.39     68.04 o
 -10   8   2       67.19      -24.45     38.10 o
  -8   8   2       12.51      -12.50     32.08 o
  -6   8   2      197.11      178.09     35.13 o
  -4   8   2     9765.83     9904.41    144.91 o
  -2   8   2      874.11      929.90     55.84 o
   0   8   2      606.62      709.56     47.25 o
   2   8   2     5674.71     5931.12    101.58 o
   4   8   2     1710.34     1666.06     60.39 o
   6   8   2      338.92      343.26     44.72 o
   8   8   2       25.89       49.98     36.03 o
  10   8   2       49.64       22.55     35.79 o
  12   8   2     1148.99     1120.87     62.60 o
  14   8   2     1410.01     1424.86     67.34 o
  16   8   2     1833.93     2061.03     77.08 o
  18   8   2     1176.81     1229.06     87.66 o
  20   8   2       97.97      106.14     43.09 o
  22   8   2        1.79      -36.19     38.70 o
  24   8   2      968.47      933.70     65.03 o
 -19   9   2        3.40       26.90     49.20 o
 -17   9   2       65.10        6.79     47.63 o
 -15   9   2        9.62      -12.57     43.82 o
 -13   9   2        8.50      -23.65     46.59 o
 -11   9   2      173.58       82.55     45.76 o
  -9   9   2      193.45      194.14     67.56 o
  -7   9   2      120.58       72.55     50.73 o
  -5   9   2       22.79       29.68     40.52 o
  -3   9   2      402.44      442.76     54.49 o
  -1   9   2      809.35      918.46     78.48 o
   1   9   2     4155.97     4420.08    154.61 o
   3   9   2      196.75      174.98     58.19 o
   5   9   2      134.11      105.16     50.19 o
   7   9   2     1066.56     1033.69     76.72 o
   9   9   2      311.92      251.21     54.06 o
  11   9   2      453.96      468.23     61.33 o
  13   9   2      407.99      522.96     66.68 o
  15   9   2       37.33        9.11     48.01 o
  17   9   2       21.92      -44.62     44.62 o
 -43   1   3      193.89      185.09     58.63 o
 -41   1   3      287.73      228.27     46.87 o
 -39   1   3       47.81        5.83     36.83 o
 -37   1   3       11.49      -20.59     43.79 o
 -35   1   3      393.12      277.71     39.42 o
 -33   1   3      834.18      970.26     51.04 o
 -31   1   3     1637.69     1776.72     50.79 o
 -29   1   3      203.70      280.53     28.29 o
 -27   1   3     1999.30     1998.16     52.89 o
 -25   1   3      391.37      349.86     22.11 o
 -23   1   3      638.92      820.55     40.34 o
 -21   1   3     8549.97     9935.77     84.65 o
 -19   1   3       81.86      106.64     17.00 o
 -17   1   3     5053.26     5948.37     56.65 o
 -15   1   3     2984.92     3424.58     43.91 o
 -13   1   3      579.88      502.92     17.70 o
 -11   1   3     1233.06     1013.36     21.72 o
  -9   1   3        4.10       13.52     11.93 o
  -7   1   3      760.46      855.30     18.66 o
  -5   1   3    18335.06    18425.79    124.64 o
  -3   1   3    21667.03    21010.29    152.13 o
  -1   1   3   104624.23   102318.57    628.38 o
   1   1   3    11633.45    11340.18     71.28 o
   3   1   3      956.26      810.93     16.81 o
   5   1   3    11669.16    11496.03     78.57 o
   7   1   3    16428.16    16195.04    116.30 o
   9   1   3    16506.20    16376.48    137.17 o
  11   1   3    10735.24    10251.36     84.74 o
  13   1   3     6681.96     6882.21     66.34 o
  15   1   3        1.59       24.38     13.30 o
  17   1   3     1392.58     1435.39     32.21 o
  19   1   3      419.01      343.87     17.32 o
  21   1   3     6497.95     5991.33     70.08 o
  23   1   3      794.80      787.90     31.07 o
  25   1   3      604.50      583.06     33.79 o
  27   1   3      783.32      863.25     45.63 o
  29   1   3      484.84      533.52     41.81 o
  31   1   3      851.77      831.38     48.09 o
  33   1   3      826.22      821.04     79.73 o
  35   1   3      883.95      958.68     58.74 o
  37   1   3     1202.57     1140.80     64.41 o
  39   1   3      124.75      104.18     55.33 o
  41   1   3      642.34      743.84     86.08 o
 -42   2   3      193.99      165.26     49.51 o
 -40   2   3      555.95      551.69     56.30 o
 -38   2   3       87.52       57.55     52.30 o
 -36   2   3       16.78       27.71     34.49 o
 -34   2   3     2809.28     3005.17     67.76 o
 -32   2   3      153.97      136.50     28.62 o
 -30   2   3     2272.07     2352.57     57.92 o
 -28   2   3     3471.26     3412.91     72.38 o
 -26   2   3     1438.04     1570.09     45.55 o
 -24   2   3     4751.67     4750.22     61.55 o
 -22   2   3      485.28      485.43     23.21 o
 -20   2   3    10699.97    11073.15     97.11 o
 -18   2   3     1077.42     1297.21     28.08 o
 -16   2   3     2251.36     2527.10     35.59 o
 -14   2   3    12575.50    13055.53     96.90 o
 -12   2   3     2110.35     1815.75     28.01 o
 -10   2   3      623.25      467.86     17.33 o
  -8   2   3      276.02      194.87     12.53 o
  -6   2   3       12.33       -0.73      9.43 o
  -4   2   3    64542.58    63998.38    375.04 o
  -2   2   3   160672.02   159022.83    902.04 o
   0   2   3     1748.41     1827.82     27.31 o
   2   2   3     9791.57     9503.10     71.32 o
   4   2   3     2206.41     2260.52     32.26 o
   6   2   3    25249.36    25297.34    175.26 o
   8   2   3       45.18       73.68     14.23 o
  10   2   3     1310.30     1413.04     39.42 o
  12   2   3      559.83      714.77     28.98 o
  14   2   3    17507.00    17637.84    178.08 o
  16   2   3      432.82      501.31     27.94 o
  18   2   3      318.35      341.11     22.46 o
  20   2   3      204.30      201.59     23.23 o
  22   2   3     5297.74     5238.57     75.85 o
  24   2   3     2651.88     2513.28     55.52 o
  26   2   3      167.10      226.47     27.13 o
  28   2   3       77.42       89.50     26.62 o
  30   2   3     9367.26     8637.04    254.56 o
  32   2   3      130.15      120.59     50.23 o
  34   2   3     1335.62     1388.11     59.83 o
  36   2   3       92.76       57.14     39.24 o
  38   2   3       21.53       68.13     43.04 o
  40   2   3      951.98     1067.34     68.37 o
 -41   3   3     1257.92     1183.23     73.85 o
 -39   3   3      589.49      737.68     64.01 o
 -37   3   3       91.97       57.86     41.10 o
 -35   3   3       19.04      -33.51     33.51 o
 -33   3   3        4.56        5.33     26.73 o
 -31   3   3     1054.77     1154.75     47.46 o
 -29   3   3     1443.78     1565.36     50.72 o
 -27   3   3       39.81       -0.55     23.50 o
 -25   3   3     1194.77     1173.83     43.11 o
 -23   3   3     2809.71     2826.51     77.98 o
 -21   3   3      901.83      800.31     41.27 o
 -19   3   3     4036.80     4639.66     55.56 o
 -17   3   3     6877.36     7662.19     71.35 o
 -15   3   3    11142.47    11635.79     93.45 o
 -13   3   3      538.30      433.99     20.90 o
 -11   3   3     2373.42     2438.76     35.43 o
  -9   3   3    15716.71    17329.29    139.11 o
  -7   3   3     7976.16     8744.88     73.11 o
  -5   3   3    21074.59    21299.44    136.35 o
  -3   3   3    21054.70    22138.06    149.35 o
  -1   3   3       14.12       -3.46     10.09 o
   1   3   3      367.62      587.20     20.85 o
   3   3   3     2842.85     2790.43     40.52 o
   5   3   3      525.60      442.93     19.50 o
   7   3   3    10328.06    11095.25     87.10 o
   9   3   3     1889.34     2218.05     45.98 o
  11   3   3     4621.52     5041.12     68.33 o
  13   3   3    42068.10    43279.59    322.91 o
  15   3   3     2059.25     1939.91     45.51 o
  17   3   3        2.25      -18.09     18.09 o
  19   3   3       88.42       78.60     28.47 o
  21   3   3     1309.05     1185.13     49.60 o
  23   3   3     1903.37     1742.00     50.96 o
  25   3   3     7970.05     7877.11    105.03 o
  27   3   3       56.10       85.19     27.26 o
  29   3   3     2145.07     1888.19     75.15 o
  31   3   3        0.10       -4.79     26.93 o
  33   3   3      923.49     1058.38     55.56 o
  35   3   3      748.23      778.48     54.39 o
  37   3   3       10.38       55.40     39.29 o
  39   3   3      890.96      889.34     66.33 o
 -40   4   3        1.34      -14.03     75.85 o
 -38   4   3       19.47      -15.25     37.01 o
 -36   4   3       35.38      -23.44     38.48 o
 -34   4   3        5.04        3.03     31.27 o
 -32   4   3     1924.14     1993.71     74.05 o
 -30   4   3       82.74       97.62     33.62 o
 -28   4   3      819.68      837.72     49.88 o
 -26   4   3     3816.21     4035.44     74.51 o
 -24   4   3      343.20      475.12     36.05 o
 -22   4   3       71.63       40.28     24.49 o
 -20   4   3      228.33      307.13     31.13 o
 -18   4   3     3714.14     3322.30     59.18 o
 -16   4   3      298.09      414.17     24.96 o
 -14   4   3     2630.59     2864.17     43.02 o
 -12   4   3        7.82       27.98     15.54 o
 -10   4   3     3304.68     3273.90     45.33 o
  -8   4   3     4586.06     4765.62     55.23 o
  -6   4   3     3658.94     3608.14     52.95 o
  -4   4   3     8322.23    10158.76     88.65 o
  -2   4   3       94.31       22.96     15.13 o
   0   4   3      105.79      114.47     19.54 o
   2   4   3     2297.96     2703.71     43.86 o
   4   4   3       34.76        6.50     13.06 o
   6   4   3       44.36      -12.40     12.40 o
   8   4   3     2738.53     2666.68     40.62 o
  10   4   3     3023.87     3471.58     51.93 o
  12   4   3     2845.15     2717.02     55.13 o
  14   4   3        2.16        5.30     19.13 o
  16   4   3     1120.23     1329.68     43.99 o
  18   4   3      343.73      464.04     33.05 o
  20   4   3     3300.00     2972.71     63.51 o
  22   4   3        6.51      -22.79     22.79 o
  24   4   3        8.73       48.84     27.71 o
  26   4   3     7016.28     6804.90    102.12 o
  28   4   3       91.51       84.06     43.54 o
  30   4   3      654.50      748.49     46.74 o
  32   4   3      981.77      924.17     50.03 o
  34   4   3       31.90       21.37     43.19 o
  36   4   3      638.01      599.59     54.55 o
  38   4   3      241.29      302.23     52.56 o
 -37   5   3      116.35       54.84     49.14 o
 -35   5   3       25.35       64.78     45.25 o
 -33   5   3      705.97      842.34     54.86 o
 -31   5   3       56.15       21.08     45.10 o
 -29   5   3     3972.51     4157.19    117.53 o
 -27   5   3     2799.52     2954.48     77.73 o
 -25   5   3      962.92     1048.84     53.09 o
 -23   5   3     1910.28     1971.79     63.89 o
 -21   5   3     7191.60     7040.07    111.22 o
 -19   5   3      866.70      887.96     47.95 o
 -17   5   3       95.80       48.24     23.56 o
 -15   5   3       10.66       -0.78     17.74 o
 -13   5   3      143.72      120.06     19.19 o
 -11   5   3       57.15        5.83     16.44 o
  -9   5   3       35.30       12.06     15.42 o
  -7   5   3      850.06      820.07     30.28 o
  -5   5   3     5470.00     6123.50     69.86 o
  -3   5   3    11167.44    11713.86    104.74 o
  -1   5   3     2323.61     2546.63     49.34 o
   1   5   3      224.28      314.09     21.13 o
   3   5   3      390.60      422.45     24.67 o
   5   5   3        8.62        4.94     15.75 o
   7   5   3      616.44      751.28     29.00 o
   9   5   3     1135.12     1240.56     37.84 o
  11   5   3      358.02      331.18     33.36 o
  13   5   3        0.31      -20.93     20.93 o
  15   5   3     1601.82     1613.29     51.10 o
  17   5   3     2872.96     2680.26     68.19 o
  19   5   3     1690.59     1499.58     59.92 o
  21   5   3     6042.49     5496.05     91.27 o
  23   5   3       53.17       82.96     29.25 o
  25   5   3        0.18      -26.99     26.99 o
  27   5   3     1150.83     1096.23     51.53 o
  29   5   3      208.96      229.07     37.78 o
  31   5   3       32.72        8.63     29.94 o
  33   5   3      441.33      483.12     44.48 o
  35   5   3      817.06      930.32     54.65 o
 -34   6   3      860.96      919.49     74.87 o
 -32   6   3     2473.91     2412.33     96.80 o
 -30   6   3      173.62      144.06     50.02 o
 -28   6   3     1293.78     1249.03     81.76 o
 -26   6   3      947.47      919.69     66.07 o
 -24   6   3      692.54      751.45     51.29 o
 -22   6   3     1947.40     2089.33     84.29 o
 -20   6   3      831.48      896.29     52.18 o
 -18   6   3     1232.67     1129.37     55.48 o
 -16   6   3      674.84      838.72     51.67 o
 -14   6   3    11959.24    12144.74    154.42 o
 -12   6   3       12.90      -23.14     23.14 o
 -10   6   3       17.92      -17.60     23.52 o
  -8   6   3      177.02      184.54     26.38 o
  -6   6   3     2139.60     2176.88     46.37 o
  -4   6   3      817.99     1004.47     35.62 o
  -2   6   3      252.57      175.96     22.99 o
   0   6   3     8470.86     8387.90     91.18 o
   2   6   3       29.83       25.86     18.90 o
   4   6   3       71.97       75.34     22.28 o
   6   6   3      877.39      781.20     38.17 o
   8   6   3     6775.13     6898.85     89.30 o
  10   6   3     1519.55     1648.22     54.18 o
  12   6   3     5105.32     4911.54    121.08 o
  14   6   3     3152.35     3139.11     70.61 o
  16   6   3     6167.12     6328.71     99.67 o
  18   6   3       44.80       75.56     29.82 o
  20   6   3      198.50      296.48     36.43 o
  22   6   3     2907.47     3080.74     74.04 o
  24   6   3       15.30       16.61     29.34 o
  26   6   3       28.63       39.26     31.33 o
  28   6   3      122.08       26.70     53.98 o
  30   6   3      116.40      129.70     37.84 o
  32   6   3      289.47      268.70     52.57 o
 -31   7   3      211.79      213.59     57.01 o
 -29   7   3      150.29      178.60     79.48 o
 -27   7   3       20.24      -37.25     43.59 o
 -25   7   3       53.61       77.64     47.31 o
 -23   7   3      156.53      138.78     45.86 o
 -21   7   3     2506.14     2666.34    168.91 o
 -19   7   3     1316.68     1408.32     73.68 o
 -17   7   3       17.29       39.95     40.04 o
 -15   7   3      283.40      291.66     47.69 o
 -13   7   3     3111.36     3157.75     73.31 o
 -11   7   3      292.24      348.68     36.90 o
  -9   7   3     1373.36     1522.66     64.42 o
  -7   7   3     1599.40     1512.86     54.76 o
  -5   7   3     1684.02     1647.95     51.28 o
  -3   7   3      135.18      196.79     29.87 o
  -1   7   3      936.94      942.87     46.37 o
   1   7   3     3151.42     3202.08     65.58 o
   3   7   3     4179.51     4426.73     90.41 o
   5   7   3      320.31      386.61     34.51 o
   7   7   3      696.01      695.55     45.37 o
   9   7   3      783.26      736.66     50.71 o
  11   7   3      151.37       75.76     30.38 o
  13   7   3      530.30      588.16     44.36 o
  15   7   3      461.40      565.53     46.88 o
  17   7   3      519.74      424.35     46.45 o
  19   7   3     1353.92     1316.19     75.71 o
  21   7   3      525.53      549.56     69.50 o
  23   7   3      697.15      570.68     53.86 o
  25   7   3      120.05       66.65     40.92 o
  27   7   3      839.71      792.48     62.09 o
  29   7   3      356.71      343.84     53.28 o
 -26   8   3      979.16     1044.66     77.27 o
 -24   8   3        1.11        1.90     46.61 o
 -22   8   3       20.33      -54.47     54.47 o
 -20   8   3      318.22      260.68     61.20 o
 -18   8   3       34.69       92.58     68.82 o
 -16   8   3      122.01       87.35     55.43 o
 -14   8   3        1.63       -7.48     39.57 o
 -12   8   3      197.28      203.33     46.84 o
 -10   8   3      853.74      883.96     55.90 o
  -8   8   3     1820.80     1779.67     83.32 o
  -6   8   3     2149.33     2188.80     72.59 o
  -4   8   3      315.42      205.24     39.49 o
  -2   8   3       74.04      155.74     46.35 o
   0   8   3     2166.88     2086.72     65.48 o
   2   8   3      147.05       24.26     37.89 o
   4   8   3       96.36      106.56     41.50 o
   6   8   3      528.14      580.95     50.57 o
   8   8   3      252.40      213.84     41.37 o
  10   8   3       61.68      108.71     45.44 o
  12   8   3        7.23      -28.04     35.09 o
  14   8   3      239.06      240.54     45.39 o
  16   8   3        6.73       19.34     37.81 o
  18   8   3       13.85      -16.37     35.61 o
  20   8   3       80.59       47.27     42.26 o
  22   8   3      815.45      820.45     61.97 o
  24   8   3       58.31       84.78     44.63 o
 -19   9   3       22.28      -44.15     44.15 o
 -17   9   3      754.85      770.76     70.84 o
 -15   9   3      416.40      434.07     61.08 o
 -13   9   3       41.45       18.23     43.01 o
 -11   9   3      148.25      129.29     47.46 o
  -9   9   3      230.03      152.61     49.12 o
  -7   9   3      561.95      539.34     67.24 o
  -5   9   3      442.61      578.94     57.98 o
  -3   9   3      308.35      302.20     50.98 o
  -1   9   3      178.11      116.31     43.77 o
   1   9   3      790.06      859.23     65.56 o
   3   9   3     3176.10     3446.74    126.11 o
   5   9   3      481.91      431.82     69.23 o
   7   9   3     4726.95     4894.79    147.80 o
   9   9   3       66.39       57.19     47.41 o
  11   9   3       30.66       65.60     45.47 o
  13   9   3       83.56       85.86     50.47 o
  15   9   3      353.47      307.24     58.25 o
  17   9   3        4.05      -16.72     47.77 o
 -42   0   4     1391.56     1394.42    104.22 o
 -40   0   4      320.30      305.35     70.68 o
 -38   0   4     2785.83     2665.03    151.36 o
 -36   0   4     1977.62     1867.34    100.47 o
 -34   0   4      865.47     1028.89     81.14 o
 -32   0   4      284.21      454.94     53.90 o
 -30   0   4    12883.74    12610.15    197.23 o
 -28   0   4      124.66      195.68     29.49 o
 -26   0   4      701.58      654.39     38.13 o
 -24   0   4     7075.37     7038.04    100.00 o
 -22   0   4     2585.18     2494.58     63.38 o
 -20   0   4     5727.26     7154.52     95.04 o
 -18   0   4     7842.11     7936.66    135.50 o
 -16   0   4     7349.68     7489.54     91.69 o
 -14   0   4     2252.53     2063.55     41.66 o
 -12   0   4    40669.57    39901.75    340.79 o
 -10   0   4    35884.85    34008.18    291.30 o
  -8   0   4    53423.16    51672.22    660.27 o
  -6   0   4    80368.96    75296.70    610.71 o
  -4   0   4     5644.58     5297.26     59.10 o
  -2   0   4       49.92       14.57     10.12 o
   0   0   4   173415.02   168416.22   1340.25 o
   2   0   4    15263.21    14701.52    211.39 o
   4   0   4        7.51       57.68     13.93 o
   6   0   4    51445.00    48442.87    527.88 o
   8   0   4       93.74       45.43     14.02 o
  10   0   4     4597.88     4890.88     65.12 o
  12   0   4      956.22     1102.09     33.08 o
  14   0   4      152.69      135.96     19.32 o
  16   0   4      748.55      525.71     50.73 o
  18   0   4      500.40      507.17     30.46 o
  20   0   4      171.49      102.44     21.94 o
  22   0   4     2532.04     2306.81     54.84 o
  24   0   4      535.60      525.05     76.71 o
  26   0   4     7041.47     6506.99    137.45 o
  28   0   4       68.82       56.85     55.77 o
  30   0   4     1771.80     1545.99    107.52 o
  32   0   4     1300.97     1221.37     98.78 o
  34   0   4     5410.77     5550.01    203.78 o
  36   0   4     2816.68     2702.36    121.44 o
  38   0   4      847.14      875.35    109.87 o
  40   0   4      397.67      656.54     84.35 o
 -43   1   4       64.78       97.89     47.47 o
 -41   1   4      190.11      218.39     47.42 o
 -39   1   4      241.21      239.29     45.41 o
 -37   1   4     1010.98     1003.40     60.12 o
 -35   1   4     1585.58     1499.92     58.82 o
 -33   1   4       48.66       39.98     25.84 o
 -31   1   4      677.50      637.03     61.33 o
 -29   1   4     1377.40     1214.42     39.94 o
 -27   1   4     3619.58     3543.36     51.63 o
 -25   1   4      270.24      328.50     21.47 o
 -23   1   4     8426.06     8149.77     76.94 o
 -21   1   4     2969.11     2860.56     41.00 o
 -19   1   4     1108.16     1004.66     27.80 o
 -17   1   4    23497.61    23357.85    156.66 o
 -15   1   4     3998.95     3872.48     45.78 o
 -13   1   4     8318.46     8403.45     70.26 o
 -11   1   4    12451.38    12397.35     87.90 o
  -9   1   4    12486.69    12675.16     89.24 o
  -7   1   4    22114.60    19983.69    136.75 o
  -5   1   4       85.15      122.99     14.03 o
  -3   1   4    29398.47    28933.64    205.39 o
  -1   1   4     7744.42     7954.44     63.06 o
   1   1   4    61941.79    60516.68    445.25 o
   3   1   4    29713.90    28787.85    197.74 o
   5   1   4    73883.90    71643.63    413.86 o
   7   1   4     2677.65     2783.57     31.12 o
   9   1   4     3247.16     2882.26     37.07 o
  11   1   4     4213.29     3643.53     44.19 o
  13   1   4    11630.43    12268.26    101.40 o
  15   1   4      752.75      530.79     23.82 o
  17   1   4      148.48      199.70     17.86 o
  19   1   4      762.26      673.17     27.15 o
  21   1   4     7982.99     7168.45     78.74 o
  23   1   4     5489.60     5337.73     91.00 o
  25   1   4    19076.39    18130.54    167.13 o
  27   1   4     1338.30     1146.18     48.59 o
  29   1   4      449.70      507.97     42.18 o
  31   1   4      351.11      438.54     41.60 o
  33   1   4     2791.02     2800.48     82.42 o
  35   1   4        3.70       18.50     35.74 o
  37   1   4     1380.53     1349.97     68.20 o
  39   1   4      119.79       61.16     42.05 o
 -42   2   4      322.64      358.84     98.83 o
 -40   2   4       15.40      -35.33     42.64 o
 -38   2   4      964.11     1044.56     58.04 o
 -36   2   4     2237.60     2027.74     68.66 o
 -34   2   4     2000.73     2119.12     64.84 o
 -32   2   4     1504.02     1461.99     49.88 o
 -30   2   4     2588.09     2561.68     82.17 o
 -28   2   4     3394.55     3506.37     65.72 o
 -26   2   4        0.05       29.41     20.91 o
 -24   2   4     3726.08     3910.40     51.85 o
 -22   2   4      624.27      678.66     31.59 o
 -20   2   4     2918.51     3117.00     42.88 o
 -18   2   4     3926.62     3831.26     45.95 o
 -16   2   4      600.10      539.62     21.41 o
 -14   2   4       22.24        5.12     10.70 o
 -12   2   4    22558.96    22661.05    149.68 o
 -10   2   4     4338.00     4590.41     44.19 o
  -8   2   4     1697.77     1994.18     30.73 o
  -6   2   4     4022.53     4247.41     45.53 o
  -4   2   4      963.78      952.96     23.54 o
  -2   2   4    65391.74    63694.14    373.65 o
   0   2   4    55332.53    54024.19    338.83 o
   2   2   4    11026.40    11061.07     80.60 o
   4   2   4    62369.44    61039.31    374.42 o
   6   2   4     5045.76     5383.80     48.39 o
   8   2   4    12580.93    12166.57     98.33 o
  10   2   4    83424.58    85872.14    541.94 o
  12   2   4     7845.56     7143.62     70.23 o
  14   2   4     4118.24     4272.10     60.84 o
  16   2   4    20960.89    21656.26    165.58 o
  18   2   4     5574.61     5115.42     71.54 o
  20   2   4     1356.05     1401.59     47.43 o
  22   2   4      624.16      585.16     35.14 o
  24   2   4      130.35      147.44     26.13 o
  26   2   4     3285.89     3055.41     85.75 o
  28   2   4      606.76      553.08     36.45 o
  30   2   4        0.79        6.87     29.09 o
  32   2   4      933.56      917.63     51.58 o
  34   2   4      116.52      138.13     37.36 o
  36   2   4       58.16        7.41     39.14 o
  38   2   4     1068.69     1201.11     68.49 o
  40   2   4      136.35      128.76     47.33 o
 -41   3   4      105.18       31.59     47.61 o
 -39   3   4       22.69        0.68     42.57 o
 -37   3   4        2.54       18.29     31.67 o
 -35   3   4      486.18      459.28     44.36 o
 -33   3   4        0.39       13.67     30.08 o
 -31   3   4       17.99        9.37     30.06 o
 -29   3   4     2185.24     2266.07     58.14 o
 -27   3   4     3236.67     3530.66     67.23 o
 -25   3   4       54.74       25.56     22.27 o
 -23   3   4     2972.00     2858.02     56.15 o
 -21   3   4      275.99      193.92     19.44 o
 -19   3   4      573.86      884.69     26.88 o
 -17   3   4     1873.44     1957.05     34.37 o
 -15   3   4       76.13       67.14     13.54 o
 -13   3   4      222.12      220.76     16.00 o
 -11   3   4     1964.40     2061.23     37.10 o
  -9   3   4     8360.59     8097.58     69.72 o
  -7   3   4    10455.64    11267.84     87.56 o
  -5   3   4     2173.36     2553.98     34.54 o
  -3   3   4    17349.81    17778.13    125.05 o
  -1   3   4    12411.60    12255.93     93.91 o
   1   3   4     3764.59     4239.45     46.55 o
   3   3   4     2686.73     3129.05     45.06 o
   5   3   4       63.02       82.57     12.69 o
   7   3   4     2234.19     2223.84     33.11 o
   9   3   4     3078.74     3756.56     57.77 o
  11   3   4        5.49       -8.16     16.45 o
  13   3   4     1998.86     2231.54     47.74 o
  15   3   4     4384.09     4671.43     69.66 o
  17   3   4     9037.95     8379.01     99.22 o
  19   3   4      267.79      292.21     27.03 o
  21   3   4     1592.98     1604.03     47.92 o
  23   3   4     1014.62     1152.57     55.35 o
  25   3   4     1463.30     1291.21     50.81 o
  27   3   4     3167.33     2677.19     78.49 o
  29   3   4      235.28      254.28     32.72 o
  31   3   4      123.74      153.04     37.18 o
  33   3   4     2844.25     2895.19     80.28 o
  35   3   4       32.91       48.42     45.02 o
  37   3   4      969.90     1027.91     60.37 o
  39   3   4      109.09      181.44     48.91 o
 -40   4   4      366.00      277.59     55.61 o
 -38   4   4      370.29      536.41     59.84 o
 -36   4   4       60.63       16.51     54.93 o
 -34   4   4      168.18      147.94     52.29 o
 -32   4   4        0.55      -23.74     34.69 o
 -30   4   4      831.83      813.81     48.88 o
 -28   4   4      246.47      350.34     39.00 o
 -26   4   4     4265.66     4196.72     85.31 o
 -24   4   4      487.28      524.07     48.93 o
 -22   4   4     1996.13     2151.53     52.44 o
 -20   4   4      541.96      573.85     29.91 o
 -18   4   4      216.26      285.13     27.33 o
 -16   4   4      340.94      363.38     26.70 o
 -14   4   4      496.68      565.84     24.44 o
 -12   4   4     8238.84     8880.20     81.12 o
 -10   4   4     9937.67    10447.34     90.00 o
  -8   4   4        9.53       -6.91     12.90 o
  -6   4   4      697.36      697.83     29.19 o
  -4   4   4      882.17      815.82     28.88 o
  -2   4   4     1303.38     1375.44     31.74 o
   0   4   4       33.54       51.74     14.59 o
   2   4   4      450.59      544.11     25.74 o
   4   4   4     6336.21     6430.01     62.67 o
   6   4   4       64.08        7.49     13.52 o
   8   4   4      413.31      481.33     23.02 o
  10   4   4     2240.41     2299.68     42.34 o
  12   4   4      807.43      816.43     36.66 o
  14   4   4        1.07      -18.64     18.64 o
  16   4   4      882.97      993.90     40.78 o
  18   4   4      760.20      687.54     38.46 o
  20   4   4       39.25       66.86     25.16 o
  22   4   4      291.28      225.26     31.21 o
  24   4   4      370.30      366.76     35.30 o
  26   4   4      846.87      841.70     59.38 o
  28   4   4     2285.55     2308.08     63.91 o
  30   4   4      246.46      294.56     38.07 o
  32   4   4      519.20      605.68     45.70 o
  34   4   4      180.64      217.54     43.60 o
  36   4   4        0.05       34.08     38.81 o
 -37   5   4      361.39      495.06     86.23 o
 -35   5   4       39.42       17.70     84.35 o
 -33   5   4      321.04      367.68     55.21 o
 -31   5   4      293.17      214.82     48.87 o
 -29   5   4        4.79       34.23     41.86 o
 -27   5   4     3450.60     3689.65     85.25 o
 -25   5   4      262.10      233.14     37.03 o
 -23   5   4      473.53      495.97     43.69 o
 -21   5   4      719.55      788.60     47.74 o
 -19   5   4     1038.61      996.35     71.38 o
 -17   5   4      572.61      648.11     38.11 o
 -15   5   4      540.49      588.79     42.62 o
 -13   5   4      445.30      516.20     29.99 o
 -11   5   4      116.47      177.20     19.29 o
  -9   5   4        0.05       -0.31     14.69 o
  -7   5   4     2916.86     3049.18     48.28 o
  -5   5   4      457.28      518.86     26.97 o
  -3   5   4     2034.11     2391.35     41.14 o
  -1   5   4     1189.12     1325.77     35.11 o
   1   5   4      551.85      727.31     29.63 o
   3   5   4        2.64       -9.13     15.44 o
   5   5   4       23.48       16.72     17.75 o
   7   5   4     1794.08     1837.88     43.50 o
   9   5   4      543.69      596.52     33.65 o
  11   5   4     1814.83     2031.36     72.07 o
  13   5   4      213.58      320.54     36.11 o
  15   5   4      500.38      645.30     39.80 o
  17   5   4     1155.60     1221.34     48.80 o
  19   5   4     3508.53     3302.33     71.40 o
  21   5   4       25.46       27.05     27.94 o
  23   5   4      758.69      797.21     45.22 o
  25   5   4      827.94      689.39     44.78 o
  27   5   4      378.52      311.23     38.10 o
  29   5   4      215.38      247.57     38.27 o
  31   5   4      843.66      846.71     52.33 o
  33   5   4      435.65      480.56     45.08 o
  35   5   4        2.62        0.53     39.55 o
 -34   6   4     2832.78     2755.78    174.34 o
 -32   6   4      196.79      257.93     54.26 o
 -30   6   4     1588.73     1552.17     80.52 o
 -28   6   4     2115.07     2083.19     87.99 o
 -26   6   4      163.52      201.77     48.15 o
 -24   6   4        7.76       47.26     40.27 o
 -22   6   4      509.94      464.61     54.75 o
 -20   6   4        0.21       10.40     37.33 o
 -18   6   4     4169.31     4163.68    104.80 o
 -16   6   4     1097.30     1010.41     53.23 o
 -14   6   4      286.95      309.77     39.64 o
 -12   6   4      201.67      167.91     29.53 o
 -10   6   4     2134.87     1935.25     54.61 o
  -8   6   4      349.19      331.98     29.30 o
  -6   6   4     1568.74     1458.36     44.45 o
  -4   6   4      230.30      204.28     23.44 o
  -2   6   4      331.03      381.43     26.71 o
   0   6   4      629.44      733.23     33.28 o
   2   6   4     1231.01     1350.43     39.77 o
   4   6   4     1172.59     1315.87     43.08 o
   6   6   4    10274.57    10523.79    114.29 o
   8   6   4     3020.34     2988.59     67.27 o
  10   6   4     3339.54     3027.81     68.93 o
  12   6   4      142.97      133.80     31.13 o
  14   6   4     1008.10     1045.59     49.08 o
  16   6   4       26.43        4.48     27.29 o
  18   6   4     1139.45      893.12     47.58 o
  20   6   4      544.53      567.72     43.26 o
  22   6   4      116.34       85.18     32.29 o
  24   6   4      228.80      221.85     38.93 o
  26   6   4      202.59      186.22     37.15 o
  28   6   4      105.72      174.44     38.54 o
  30   6   4       14.10       83.90     37.54 o
  32   6   4      383.81      583.69     56.35 o
 -31   7   4       35.52       43.50     49.58 o
 -29   7   4     1164.18     1187.99     77.38 o
 -27   7   4      636.04      663.28     70.42 o
 -25   7   4       18.96      -30.54     39.88 o
 -23   7   4      629.15      601.16     62.56 o
 -21   7   4      110.14       75.52     44.62 o
 -19   7   4      278.11      271.51     49.45 o
 -17   7   4     5572.36     5441.71    124.81 o
 -15   7   4      481.24      568.96     80.60 o
 -13   7   4       18.73        0.20     30.01 o
 -11   7   4      567.23      618.10     47.91 o
  -9   7   4     1474.24     1292.14     57.26 o
  -7   7   4     3392.27     3153.02     71.15 o
  -5   7   4      176.02      176.20     29.49 o
  -3   7   4        0.89       12.33     25.23 o
  -1   7   4     1784.94     1958.44     50.24 o
   1   7   4     2376.06     2305.49     85.35 o
   3   7   4     1438.77     1463.52     53.71 o
   5   7   4     1360.95     1295.00     47.55 o
   7   7   4      117.27       76.76     30.42 o
   9   7   4      115.34       42.58     35.60 o
  11   7   4      265.04      321.51     39.84 o
  13   7   4       47.62       68.69     31.73 o
  15   7   4      264.63      261.08     36.84 o
  17   7   4      196.95      175.75     40.85 o
  19   7   4      305.19      320.64     39.89 o
  21   7   4      922.09     1009.38     53.18 o
  23   7   4      456.76      595.26     54.21 o
  25   7   4      188.30      198.12     42.62 o
  27   7   4      571.50      615.53     60.55 o
 -26   8   4       32.54       -8.73     47.69 o
 -24   8   4      645.30      781.93     69.11 o
 -22   8   4        7.56       -0.90     48.21 o
 -20   8   4     1459.29     1303.87     76.87 o
 -18   8   4      204.81      173.71     48.05 o
 -16   8   4      345.73      226.65     55.38 o
 -14   8   4      419.80      371.22     51.48 o
 -12   8   4      180.00      124.05     43.95 o
 -10   8   4       10.14       -3.78     33.12 o
  -8   8   4      883.79      920.95     57.99 o
  -6   8   4      141.13      173.99     37.07 o
  -4   8   4        2.91       21.86     45.49 o
  -2   8   4      838.07      790.60     53.17 o
   0   8   4     3626.00     3706.21     89.36 o
   2   8   4      152.92      199.78     35.81 o
   4   8   4      428.58      360.74     46.35 o
   6   8   4     2085.19     1968.98     72.27 o
   8   8   4       13.61        7.51     35.11 o
  10   8   4       38.64       47.35     37.82 o
  12   8   4      118.34      147.46     40.40 o
  14   8   4      114.48       83.28     45.24 o
  16   8   4      418.84      374.55     49.19 o
  18   8   4        2.52      -11.17     38.15 o
  20   8   4      605.58      611.31     57.44 o
  22   8   4       28.16        9.78     42.89 o
 -19   9   4       53.02       41.17     48.67 o
 -17   9   4       50.53       90.81     49.58 o
 -15   9   4      938.26      960.21     72.89 o
 -13   9   4      197.28       69.94     47.55 o
 -11   9   4      657.22      655.59     63.68 o
  -9   9   4      521.26      536.53     67.46 o
  -7   9   4      143.04      149.11     43.77 o
  -5   9   4      390.32      374.38     80.14 o
  -3   9   4      597.83      622.18     59.22 o
  -1   9   4       30.64       22.43     38.92 o
   1   9   4      242.66      167.76     55.72 o
   3   9   4        1.27        9.50     51.41 o
   5   9   4       27.39      -49.48     49.48 o
   7   9   4     1174.79     1275.61     91.54 o
   9   9   4      305.78      292.84     67.82 o
  11   9   4      184.20      150.93     61.79 o
  13   9   4      867.17     1124.85     89.30 o
  15   9   4      337.66      325.84     69.69 o
 -43   1   5       34.75       69.64     50.34 o
 -41   1   5      337.26      423.75     54.17 o
 -39   1   5       96.82       71.17     39.73 o
 -37   1   5     2435.72     2657.95     75.67 o
 -35   1   5     3714.47     3681.93     83.66 o
 -33   1   5     3237.58     3311.52     67.42 o
 -31   1   5       20.76        4.39     24.34 o
 -29   1   5      111.68      116.61     20.96 o
 -27   1   5       60.40       67.00     19.59 o
 -25   1   5       59.04       23.76     15.32 o
 -23   1   5     2797.17     3065.17     44.98 o
 -21   1   5        5.85       27.93     12.68 o
 -19   1   5     2037.05     2326.82     36.30 o
 -17   1   5        0.85        1.35     11.26 o
 -15   1   5    10667.11    11991.54     90.96 o
 -13   1   5     2582.14     2851.23     34.89 o
 -11   1   5        0.94       -8.15      8.15 o
  -9   1   5      412.91      459.63     19.59 o
  -7   1   5      487.92      581.20     16.38 o
  -5   1   5     5374.55     4880.43     53.68 o
  -3   1   5    18659.55    17820.36    124.82 o
  -1   1   5     2051.54     1889.06     27.99 o
   1   1   5      174.50      233.31     12.36 o
   3   1   5    82439.69    78660.09    452.76 o
   5   1   5     4260.36     4397.20     41.14 o
   7   1   5      587.78      473.25     16.61 o
   9   1   5     1187.10     1176.81     22.68 o
  11   1   5     1493.37     1351.88     25.12 o
  13   1   5      752.87      872.87     26.52 o
  15   1   5      228.30      267.68     19.02 o
  17   1   5      346.28      442.08     23.73 o
  19   1   5      787.74      761.28     29.01 o
  21   1   5      358.30      372.63     24.67 o
  23   1   5     4766.94     4858.90     72.76 o
  25   1   5     5814.07     5610.50     91.01 o
  27   1   5        1.56        0.67     25.71 o
  29   1   5      871.67      839.11     46.07 o
  31   1   5     8241.31     8039.10    174.35 o
  33   1   5      206.02      277.70     42.52 o
  35   1   5        5.88       34.93     37.67 o
  37   1   5      384.58      425.00     51.76 o
  39   1   5      162.93      224.63     47.90 o
 -42   2   5       88.44       60.25     50.36 o
 -40   2   5       38.47      -53.83     53.83 o
 -38   2   5      264.23      275.00     60.71 o
 -36   2   5      666.78      662.09     43.54 o
 -34   2   5      125.61      182.45     30.80 o
 -32   2   5        6.17      -12.95     25.03 o
 -30   2   5     2214.88     2329.98     57.28 o
 -28   2   5      303.41      261.24     28.94 o
 -26   2   5       95.13       64.89     18.88 o
 -24   2   5        3.91       10.50     15.29 o
 -22   2   5     1550.19     1537.05     33.47 o
 -20   2   5      207.43      256.67     18.63 o
 -18   2   5     6943.25     7327.97     68.47 o
 -16   2   5      587.75      609.20     22.10 o
 -14   2   5      356.79      450.32     19.65 o
 -12   2   5     6666.64     6788.37     65.38 o
 -10   2   5     2805.68     2829.80     37.43 o
  -8   2   5     1224.50      899.54     22.18 o
  -6   2   5    17367.36    16536.00    135.54 o
  -4   2   5    38814.82    38268.91    275.31 o
  -2   2   5    10463.53    11116.98     80.95 o
   0   2   5      684.54      649.64     18.55 o
   2   2   5     8474.06     8834.61     93.94 o
   4   2   5    10757.92    10358.96     78.14 o
   6   2   5      479.11      709.54     19.09 o
   8   2   5    29116.38    28438.60    181.97 o
  10   2   5    11150.43    10816.71     93.61 o
  12   2   5     7200.37     7884.92     76.71 o
  14   2   5     1283.90     1356.70     31.41 o
  16   2   5    10860.68    10751.51     99.05 o
  18   2   5     7740.14     6942.35     86.13 o
  20   2   5       28.74       48.42     20.10 o
  22   2   5        3.16      -14.88     20.12 o
  24   2   5       12.85       28.83     23.21 o
  26   2   5      107.05       72.77     29.43 o
  28   2   5      522.70      505.86     41.52 o
  30   2   5      312.72      274.14     37.32 o
  32   2   5       10.71      -31.04     31.04 o
  34   2   5     2264.37     2254.78     79.31 o
  36   2   5       23.33       -2.21     43.65 o
  38   2   5      743.06      733.42     60.28 o
 -41   3   5       70.63       92.31     93.39 o
 -39   3   5      248.72      216.24     49.60 o
 -37   3   5       91.76      101.28     36.61 o
 -35   3   5     1425.24     1378.10     73.39 o
 -33   3   5     1108.81     1192.12     54.24 o
 -31   3   5      526.30      558.49     43.55 o
 -29   3   5        8.99       27.15     34.08 o
 -27   3   5       20.01        1.48     26.40 o
 -25   3   5     3751.74     3592.35     64.94 o
 -23   3   5     2849.12     2908.98     49.75 o
 -21   3   5       56.87       38.74     14.98 o
 -19   3   5      138.69      211.64     17.54 o
 -17   3   5     4362.23     4307.06     52.02 o
 -15   3   5    15458.23    14425.73    110.38 o
 -13   3   5      225.02      251.15     16.44 o
 -11   3   5     7528.00     8342.98     80.31 o
  -9   3   5    11274.32    11676.25    100.39 o
  -7   3   5     3516.87     3913.71     49.71 o
  -5   3   5     4981.73     6605.70     67.18 o
  -3   3   5      646.69      668.40     24.07 o
  -1   3   5     5775.87     6100.58     71.99 o
   1   3   5       49.27       12.60     14.54 o
   3   3   5      706.72      640.47     22.37 o
   5   3   5     7165.66     7918.02     90.85 o
   7   3   5     3678.48     3387.28     41.54 o
   9   3   5     7373.17     7254.31     65.37 o
  11   3   5     1263.40     1072.02     35.98 o
  13   3   5     4951.16     5191.72     85.87 o
  15   3   5     1854.87     1927.81     46.88 o
  17   3   5     8052.65     7760.13     96.21 o
  19   3   5      794.82      867.91     38.33 o
  21   3   5      603.95      623.65     44.63 o
  23   3   5    11315.36    10769.99    125.92 o
  25   3   5      184.61      138.41     29.61 o
  27   3   5       15.27      -17.68     25.32 o
  29   3   5       24.32       18.32     28.08 o
  31   3   5      151.55       79.81     32.69 o
  33   3   5      278.86      284.87     42.83 o
  35   3   5     3706.37     3784.41     93.52 o
  37   3   5      243.48      272.69     65.16 o
 -40   4   5      234.79      212.50     52.65 o
 -38   4   5        6.01      -29.70     41.67 o
 -36   4   5      185.40      271.90     51.06 o
 -34   4   5       57.88       17.70     50.24 o
 -32   4   5     1006.69     1139.97     54.96 o
 -30   4   5     4409.03     4398.31     90.44 o
 -28   4   5     1681.69     1619.24     58.37 o
 -26   4   5     2127.37     2150.69     78.45 o
 -24   4   5      712.90      777.00     46.38 o
 -22   4   5      778.02      736.93     57.01 o
 -20   4   5     3815.25     4108.73     67.53 o
 -18   4   5     6235.05     6041.18     81.25 o
 -16   4   5     2234.31     2270.41     39.07 o
 -14   4   5     6038.69     6452.86     74.49 o
 -12   4   5      791.23      777.21     25.57 o
 -10   4   5     3529.71     3798.17     47.83 o
  -8   4   5    18982.27    19361.70    141.06 o
  -6   4   5    16406.48    16957.36    139.91 o
  -4   4   5      233.38      246.72     20.39 o
  -2   4   5     1937.19     1862.08     35.40 o
   0   4   5     6756.67     7198.08     70.59 o
   2   4   5     4355.31     4743.98     57.67 o
   4   4   5     9919.23    10536.37     91.24 o
   6   4   5     5535.78     5980.30     69.91 o
   8   4   5     1830.68     2096.99     36.17 o
  10   4   5     2242.78     2265.43     41.91 o
  12   4   5     1137.78      995.23     39.34 o
  14   4   5      534.70      506.11     33.79 o
  16   4   5      396.48      362.90     31.07 o
  18   4   5       33.59       22.67     23.92 o
  20   4   5      402.95      368.06     33.79 o
  22   4   5     5583.75     5522.35     89.76 o
  24   4   5      612.03      643.82     45.65 o
  26   4   5     1988.60     1716.44     72.98 o
  28   4   5     1026.50     1143.77     54.98 o
  30   4   5      261.63      310.09     37.94 o
  32   4   5       10.78       34.87     36.66 o
  34   4   5      108.59      191.61     44.23 o
  36   4   5      356.43      306.00     49.49 o
 -37   5   5       13.60        3.95     68.16 o
 -35   5   5        2.75      -39.94     39.94 o
 -33   5   5       65.53      170.24     49.14 o
 -31   5   5      388.67      378.81     54.41 o
 -29   5   5     5842.07     5989.21    132.17 o
 -27   5   5       18.88       72.23     40.19 o
 -25   5   5      826.36      904.47     62.06 o
 -23   5   5     2785.58     2745.85     88.59 o
 -21   5   5     6152.98     6132.78    102.03 o
 -19   5   5       21.31       28.85     27.09 o
 -17   5   5     2891.04     2995.06     70.70 o
 -15   5   5      618.26      658.43     37.27 o
 -13   5   5      373.39      443.49     29.63 o
 -11   5   5     2371.29     2600.38     51.00 o
  -9   5   5      606.99      915.83     35.40 o
  -7   5   5     4198.41     4600.83     59.11 o
  -5   5   5    33515.52    33099.70    226.87 o
  -3   5   5      205.05      238.85     20.75 o
  -1   5   5     2228.08     2083.57     43.46 o
   1   5   5       45.31       92.68     17.94 o
   3   5   5       37.57        4.13     15.78 o
   5   5   5     2614.33     2780.00     46.71 o
   7   5   5     8160.48     7913.71     89.43 o
   9   5   5     4629.02     4234.35     73.51 o
  11   5   5     2971.37     3151.21     65.25 o
  13   5   5      482.91      493.38     36.20 o
  15   5   5      255.78      201.15     31.09 o
  17   5   5     1153.51     1271.44     50.13 o
  19   5   5      209.66      371.39     47.02 o
  21   5   5     2899.41     2710.30     67.12 o
  23   5   5       10.55       -1.85     28.03 o
  25   5   5       21.47      -25.57     27.56 o
  27   5   5     6498.57     6094.10    104.17 o
  29   5   5      223.79      162.33     36.10 o
  31   5   5     1030.69     1045.45     90.06 o
  33   5   5        0.21      -10.32     33.57 o
 -34   6   5      444.04      317.41     57.84 o
 -32   6   5     1512.74     1723.45     86.07 o
 -30   6   5      916.33      794.86     66.29 o
 -28   6   5       26.27       14.78     58.15 o
 -26   6   5       17.48       18.52     40.68 o
 -24   6   5      252.76      263.63     48.56 o
 -22   6   5      447.06      528.66     62.66 o
 -20   6   5        5.98        1.66     36.69 o
 -18   6   5     1489.78     1474.45     70.90 o
 -16   6   5     3387.92     3414.22     81.65 o
 -14   6   5       21.38      -26.26     28.63 o
 -12   6   5      704.28      622.33     44.93 o
 -10   6   5      626.26      565.46     35.43 o
  -8   6   5      356.63      273.62     28.59 o
  -6   6   5     2435.76     2338.30     52.97 o
  -4   6   5     1123.37     1056.02     40.64 o
  -2   6   5     1594.32     1737.12     47.14 o
   0   6   5      510.83      627.92     32.21 o
   2   6   5        0.03        1.79     19.39 o
   4   6   5     1796.07     1763.47     48.09 o
   6   6   5      269.83      220.26     28.30 o
   8   6   5     2531.13     2642.54     68.83 o
  10   6   5     2072.55     2078.95     60.39 o
  12   6   5     6994.80     6959.28    104.09 o
  14   6   5     1031.76      989.96     48.54 o
  16   6   5       52.04       47.18     29.44 o
  18   6   5      109.78      144.26     32.43 o
  20   6   5       13.99      -26.94     26.94 o
  22   6   5     1557.66     1667.43     59.30 o
  24   6   5      640.96      725.87     47.46 o
  26   6   5      369.68      371.47     42.00 o
  28   6   5      573.55      570.81     51.81 o
  30   6   5     1623.75     1753.88     92.79 o
 -31   7   5      777.06      953.83     75.01 o
 -29   7   5        1.03        7.15     47.91 o
 -27   7   5       39.07      106.42     67.80 o
 -25   7   5        2.31      -13.93     43.13 o
 -23   7   5       53.79       24.79     43.39 o
 -21   7   5      449.63      529.49     58.70 o
 -19   7   5      607.27      596.29     57.55 o
 -17   7   5     2089.21     2149.92    124.39 o
 -15   7   5      749.42      768.56     60.25 o
 -13   7   5      892.23      776.37     51.97 o
 -11   7   5      522.05      576.01     68.98 o
  -9   7   5      419.75      395.06     41.35 o
  -7   7   5     1488.25     1251.40     57.34 o
  -5   7   5     3117.18     3171.41     72.09 o
  -3   7   5      480.62      461.48     38.67 o
  -1   7   5     1121.82     1187.68     50.04 o
   1   7   5      203.10      186.57     32.63 o
   3   7   5       33.57       54.29     29.14 o
   5   7   5     1479.31     1541.95     69.42 o
   7   7   5     2009.87     2089.10     83.45 o
   9   7   5       75.70       67.71     30.29 o
  11   7   5       31.40       33.48     30.61 o
  13   7   5     1054.85     1042.01     52.06 o
  15   7   5      114.18      110.18     33.48 o
  17   7   5       78.39       64.73     33.41 o
  19   7   5     1341.43     1268.98     68.29 o
  21   7   5        4.67       42.80     33.16 o
  23   7   5       75.22       76.29     35.84 o
  25   7   5      207.86      193.02     39.76 o
  27   7   5     1612.14     1655.74     70.24 o
 -26   8   5      259.17      249.50     58.20 o
 -24   8   5      214.05      232.48     86.02 o
 -22   8   5        0.34      -42.14     42.14 o
 -20   8   5      180.78      213.36     51.65 o
 -18   8   5      327.80      330.11     53.47 o
 -16   8   5      585.74      628.15     79.92 o
 -14   8   5      818.24      866.88     64.56 o
 -12   8   5        0.12      -35.60     37.60 o
 -10   8   5       24.73       53.25     34.35 o
  -8   8   5     2105.30     1929.07     69.90 o
  -6   8   5      235.35      265.30     41.91 o
  -4   8   5     1799.38     1661.81     81.23 o
  -2   8   5        4.70      -30.46     31.68 o
   0   8   5     4211.16     4339.97    114.84 o
   2   8   5     4020.94     4248.54    117.65 o
   4   8   5     2951.04     3153.65    111.54 o
   6   8   5     4603.77     4631.78    117.15 o
   8   8   5      642.90      762.55     62.80 o
  10   8   5     1550.59     1577.22     68.88 o
  12   8   5      185.56      219.23     44.06 o
  14   8   5       43.92      -20.30     35.62 o
  16   8   5     1000.37     1089.83     62.30 o
  18   8   5       62.99        3.54     44.36 o
  20   8   5      133.28       81.77     43.80 o
  22   8   5      931.87      956.63     65.38 o
 -17   9   5       81.33       33.18     47.47 o
 -15   9   5      117.41      107.71     50.44 o
 -13   9   5      110.71      152.19     50.44 o
 -11   9   5      590.64      590.18     62.10 o
  -9   9   5      938.95      991.67    114.16 o
  -7   9   5       18.57       65.92     41.56 o
  -5   9   5       88.72        5.96     39.19 o
  -3   9   5      209.66      157.24     45.92 o
  -1   9   5      540.99      518.25     67.37 o
   1   9   5      967.64      920.61     80.20 o
   3   9   5      394.66      489.98     60.92 o
   5   9   5      179.17      181.04     53.64 o
   7   9   5     1397.87     1561.86    111.54 o
   9   9   5      741.38      859.01    108.07 o
  11   9   5     2569.60     2751.29    120.90 o
  13   9   5        6.69      -46.35     51.95 o
  15   9   5      417.31      388.86    101.50 o
 -44   0   6      559.09      495.29    102.14 o
 -42   0   6      456.77      551.30     82.41 o
 -40   0   6      259.68      267.53     68.62 o
 -38   0   6      498.65      561.81    119.78 o
 -36   0   6     1641.81     1651.35    113.90 o
 -34   0   6      332.03      251.50     51.29 o
 -32   0   6     8154.64     8067.86    170.08 o
 -30   0   6      345.22      486.02     54.95 o
 -28   0   6        0.04      -29.97     29.97 o
 -26   0   6     1404.71     1453.87     50.23 o
 -24   0   6      233.71      180.47     38.80 o
 -22   0   6     1421.22     1316.62     53.20 o
 -20   0   6     3272.81     3083.02     60.71 o
 -18   0   6    25975.24    24893.05    237.45 o
 -16   0   6     9583.79    11240.07    125.54 o
 -14   0   6     3195.70     3584.39     58.56 o
 -12   0   6    20213.02    19864.96    187.36 o
 -10   0   6     4557.85     4556.96     63.02 o
  -8   0   6    96378.65    94297.05    811.68 o
  -6   0   6   349087.56   330331.53   3952.79 o
  -4   0   6   138279.83   135534.94   1085.30 o
  -2   0   6     8635.97     8557.72    118.57 o
   0   0   6    47584.29    45657.66    521.04 o
   2   0   6    13337.92    12566.64    123.22 o
   4   0   6     7839.42     7319.05     82.98 o
   6   0   6     9209.56     8552.11     94.95 o
   8   0   6     5440.19     4866.06     67.60 o
  10   0   6     5134.00     4722.38     67.95 o
  12   0   6    11299.84    11326.61    142.14 o
  14   0   6    11320.60    10510.05    121.45 o
  16   0   6     5685.61     5306.34     80.24 o
  18   0   6     3944.02     3742.50     67.97 o
  20   0   6    26642.98    25400.16    269.54 o
  22   0   6       61.32       81.39     30.11 o
  24   0   6        8.85       19.14     30.80 o
  26   0   6        1.87      -23.34     39.87 o
  28   0   6     1934.96     1828.74    188.49 o
  30   0   6     5806.42     5789.02    186.31 o
  32   0   6      320.04      324.39     60.04 o
  34   0   6       31.67       25.90     51.27 o
  36   0   6     5444.60     5582.78    172.02 o
  38   0   6      102.92      193.63     65.91 o
 -43   1   6      441.38      449.66     63.16 o
 -41   1   6       21.51       38.87     43.08 o
 -39   1   6      300.92      292.03     47.03 o
 -37   1   6     1288.89     1444.88     62.94 o
 -35   1   6     3841.34     3776.31     74.61 o
 -33   1   6        4.43       35.30     25.60 o
 -31   1   6       80.34       79.41     27.15 o
 -29   1   6       81.77      143.16     21.46 o
 -27   1   6     1822.41     2001.33     41.07 o
 -25   1   6        6.23      -16.44     16.44 o
 -23   1   6     1564.19     1731.60     35.69 o
 -21   1   6     9815.49    10256.28     88.77 o
 -19   1   6      883.36      929.48     26.18 o
 -17   1   6     1279.46     1139.49     27.31 o
 -15   1   6     3976.77     4267.46     46.73 o
 -13   1   6     1001.51      936.78     22.38 o
 -11   1   6     7603.04     7556.87     72.12 o
  -9   1   6      159.63      163.44     12.11 o
  -7   1   6    10020.51    10016.72     81.29 o
  -5   1   6    13550.90    13799.51    103.17 o
  -3   1   6     4745.49     4444.84     45.20 o
  -1   1   6    11554.91    10831.16     84.73 o
   1   1   6      548.82      456.84     16.47 o
   3   1   6    14447.19    14187.48     97.63 o
   5   1   6      330.73      251.01     16.94 o
   7   1   6     3706.57     3311.95     37.02 o
   9   1   6    12865.43    11938.99     89.52 o
  11   1   6     5188.00     5187.73     51.71 o
  13   1   6      410.99      410.64     28.45 o
  15   1   6      256.51      217.06     16.32 o
  17   1   6      612.41      454.54     24.89 o
  19   1   6     1689.71     1566.71     46.52 o
  21   1   6     2253.68     2428.82     51.05 o
  23   1   6      265.36      353.45     38.19 o
  25   1   6     1348.37     1358.43     50.97 o
  27   1   6      254.73      278.14     34.98 o
  29   1   6      160.30      195.85     32.56 o
  31   1   6      434.95      430.27     50.63 o
  33   1   6      625.26      617.12     51.98 o
  35   1   6      290.06      381.04     49.48 o
  37   1   6       44.87       11.23     38.91 o
  39   1   6      865.28      753.33     64.75 o
 -42   2   6      137.03      181.30     54.80 o
 -40   2   6      572.14      667.95     60.63 o
 -38   2   6        3.11      -20.38     38.91 o
 -36   2   6       65.33       50.39     32.12 o
 -34   2   6      352.11      349.76     34.77 o
 -32   2   6      606.66      616.40     40.27 o
 -30   2   6      360.89      395.27     33.93 o
 -28   2   6      159.77      144.73     25.74 o
 -26   2   6     1435.48     1388.88     35.89 o
 -24   2   6     2045.56     2208.33     40.60 o
 -22   2   6     1245.49     1569.54     34.19 o
 -20   2   6     2867.30     3169.50     45.54 o
 -18   2   6       48.66      140.98     15.95 o
 -16   2   6      717.77      578.88     24.86 o
 -14   2   6     5753.94     5946.79     63.09 o
 -12   2   6     4889.94     5074.45     60.08 o
 -10   2   6     1770.18     2303.89     33.80 o
  -8   2   6    15941.06    16242.20    136.61 o
  -6   2   6     1122.91     1087.73     40.49 o
  -4   2   6     9309.41     8829.17     85.75 o
  -2   2   6     4760.65     5069.35     51.53 o
   0   2   6     3614.69     3742.45     38.86 o
   2   2   6    25366.05    23505.50    152.99 o
   4   2   6      902.60     1095.43     22.78 o
   6   2   6     6320.61     6222.97     56.40 o
   8   2   6    10099.67    10766.44     84.03 o
  10   2   6     4710.88     5171.70     59.12 o
  12   2   6     6210.76     6223.22     67.26 o
  14   2   6      706.50      494.80     24.63 o
  16   2   6       50.80       78.18     16.81 o
  18   2   6        7.69      -14.52     18.04 o
  20   2   6      737.58      704.33     36.86 o
  22   2   6     1016.42      994.99     40.47 o
  24   2   6      620.38      556.21     36.66 o
  26   2   6     1918.35     1873.57     58.64 o
  28   2   6     1171.70     1149.19     51.03 o
  30   2   6        4.24       22.73     29.80 o
  32   2   6       90.38       84.96     33.26 o
  34   2   6     3167.57     3290.61     93.00 o
  36   2   6      228.20      245.78     46.72 o
  38   2   6      139.02       83.18     41.99 o
 -41   3   6       24.63       -7.12    125.19 o
 -39   3   6       12.57      -28.25     38.27 o
 -37   3   6      343.90      355.56     50.29 o
 -35   3   6        4.23      -13.91     33.72 o
 -33   3   6     1638.28     1530.74     58.37 o
 -31   3   6      177.24      146.84     31.96 o
 -29   3   6      907.03      767.48     49.97 o
 -27   3   6     6576.33     6815.88    104.34 o
 -25   3   6     4699.85     4799.69     73.13 o
 -23   3   6     5883.13     6084.14     73.28 o
 -21   3   6     1029.21     1191.80     31.42 o
 -19   3   6       95.72      121.70     16.03 o
 -17   3   6     7959.65     8348.16     84.16 o
 -15   3   6     1194.24     1136.84     28.87 o
 -13   3   6      641.26      784.34     22.98 o
 -11   3   6      816.00      893.02     34.44 o
  -9   3   6       56.63       37.77     13.89 o
  -7   3   6    24413.80    26782.61    191.92 o
  -5   3   6       91.53       34.51     19.39 o
  -3   3   6     1566.15     1619.39     28.60 o
  -1   3   6       34.72       19.21     11.51 o
   1   3   6     7709.72     7899.82     69.72 o
   3   3   6     4390.73     4372.99     48.64 o
   5   3   6      137.69      186.22     15.57 o
   7   3   6    16600.08    18064.59    150.14 o
   9   3   6     1626.85     1592.08     29.43 o
  11   3   6     5737.23     5788.66     66.07 o
  13   3   6     1562.23     1538.63     41.89 o
  15   3   6      535.00      662.00     48.18 o
  17   3   6      592.31      459.60     32.08 o
  19   3   6     1916.34     2243.25     54.18 o
  21   3   6     1916.42     1784.04     51.61 o
  23   3   6     1109.83     1258.38     47.65 o
  25   3   6     3561.34     3270.33     69.40 o
  27   3   6     1481.22     1536.79     52.63 o
  29   3   6     1128.11     1142.71     53.91 o
  31   3   6        6.06       22.01     32.32 o
  33   3   6      353.59      380.81     46.50 o
  35   3   6      702.54      688.47     53.81 o
  37   3   6      200.59      219.40     49.23 o
 -40   4   6       95.40      186.24     51.20 o
 -38   4   6      375.87      360.86     55.42 o
 -36   4   6       66.69       41.82     42.23 o
 -34   4   6       48.69       46.91     41.05 o
 -32   4   6      134.26      119.84     42.36 o
 -30   4   6      127.76       47.13     39.14 o
 -28   4   6       50.01       32.28     35.45 o
 -26   4   6     2159.86     2242.66     64.13 o
 -24   4   6    12316.81    12806.08    153.46 o
 -22   4   6    10905.83    11335.62    123.53 o
 -20   4   6     5421.99     5647.35    107.41 o
 -18   4   6      897.54      768.30     31.76 o
 -16   4   6     1227.18     1287.33     36.22 o
 -14   4   6      709.95      639.42     29.24 o
 -12   4   6      401.87      406.47     28.55 o
 -10   4   6     1655.32     1843.54     39.42 o
  -8   4   6     1424.03     1862.31     32.71 o
  -6   4   6    10415.88    11366.60    105.22 o
  -4   4   6     4761.50     5424.91     59.13 o
  -2   4   6      132.87       94.98     15.22 o
   0   4   6      285.61      424.43     22.70 o
   2   4   6       18.50       34.25     13.74 o
   4   4   6      600.99      643.89     25.52 o
   6   4   6      311.45      260.41     19.23 o
   8   4   6      326.10      381.46     21.70 o
  10   4   6     4265.24     3892.14     70.02 o
  12   4   6      171.69      126.52     23.77 o
  14   4   6        7.96        0.65     20.81 o
  16   4   6      329.71      275.17     29.79 o
  18   4   6        0.59      -16.62     22.92 o
  20   4   6      145.14      146.00     30.46 o
  22   4   6     1855.70     1839.21     56.35 o
  24   4   6     3964.95     3747.80     76.77 o
  26   4   6       63.29       78.93     30.21 o
  28   4   6     2035.31     1894.92     60.86 o
  30   4   6      162.31      105.39     33.48 o
  32   4   6      844.31      888.37     55.75 o
  34   4   6        1.40       33.32     38.89 o
  36   4   6      202.73      209.47     65.14 o
 -37   5   6       91.69       55.65     48.61 o
 -35   5   6      818.98      872.58     69.19 o
 -33   5   6     1183.17     1269.93     74.13 o
 -31   5   6      315.29      249.16     51.30 o
 -29   5   6      177.73      195.45     47.40 o
 -27   5   6      258.32      291.86     48.31 o
 -25   5   6      893.97      985.10     63.37 o
 -23   5   6    14917.83    14661.27    303.05 o
 -21   5   6     1987.65     2132.14     78.55 o
 -19   5   6       13.24        0.00     26.98 o
 -17   5   6       28.92      -11.91     25.47 o
 -15   5   6      735.47      761.97     39.66 o
 -13   5   6      241.50      165.61     23.15 o
 -11   5   6     1154.74     1230.97     38.67 o
  -9   5   6     1753.43     2021.31     45.98 o
  -7   5   6       15.57       12.10     21.20 o
  -5   5   6      175.84      129.38     21.34 o
  -3   5   6     1513.24     1708.34     38.04 o
  -1   5   6       67.00        8.69     15.67 o
   1   5   6      404.08      576.90     28.23 o
   3   5   6     4196.85     4119.86     72.00 o
   5   5   6      782.06      622.95     28.97 o
   7   5   6      229.85      266.02     23.62 o
   9   5   6     3813.74     4010.10     72.05 o
  11   5   6     5368.30     5141.87     83.08 o
  13   5   6     2999.39     2751.09     63.68 o
  15   5   6      571.70      557.52     39.51 o
  17   5   6      961.57      865.66     45.68 o
  19   5   6     1420.58     1318.10     51.87 o
  21   5   6      216.26      225.91     34.39 o
  23   5   6      904.45      821.56     49.19 o
  25   5   6      722.40      668.96     51.01 o
  27   5   6      667.84      704.26     47.42 o
  29   5   6     1659.62     1473.27     59.19 o
  31   5   6      114.33      151.98     37.78 o
  33   5   6      547.38      521.47     53.92 o
 -34   6   6      358.22      302.87     59.29 o
 -32   6   6      731.40      554.13     64.93 o
 -30   6   6      368.11      413.79     77.74 o
 -28   6   6       63.67       73.64     44.56 o
 -26   6   6        0.03       10.95     40.44 o
 -24   6   6     2185.83     2309.42     86.95 o
 -22   6   6        9.18       -5.26     36.55 o
 -20   6   6     4834.78     4778.77    114.98 o
 -18   6   6      828.70      870.38     59.22 o
 -16   6   6      456.03      399.30     41.19 o
 -14   6   6      734.32      700.31     46.82 o
 -12   6   6       28.38       62.90     29.50 o
 -10   6   6       64.40       59.84     26.04 o
  -8   6   6      109.69       74.72     27.45 o
  -6   6   6     2842.10     2932.07     65.12 o
  -4   6   6        1.76        5.69     22.00 o
  -2   6   6      198.66      243.37     27.84 o
   0   6   6       41.99       14.22     22.23 o
   2   6   6     4013.33     4311.16     76.52 o
   4   6   6      343.88      339.40     30.36 o
   6   6   6      268.37      247.26     32.49 o
   8   6   6     2833.94     2893.58     74.55 o
  10   6   6       31.97        8.18     27.51 o
  12   6   6       98.58      124.86     31.95 o
  14   6   6     1046.11     1059.26     49.84 o
  16   6   6     1546.28     1552.94     60.28 o
  18   6   6        0.23       14.19     34.00 o
  20   6   6      130.35      105.01     32.39 o
  22   6   6       17.18      -18.53     31.58 o
  24   6   6        0.13      -23.88     30.93 o
  26   6   6        1.34      -31.05     31.05 o
  28   6   6      485.52      464.04     55.35 o
  30   6   6       12.37       -9.29     35.07 o
 -31   7   6       19.32      -22.91     47.00 o
 -29   7   6      378.88      475.39     62.90 o
 -27   7   6      193.05      244.88     53.65 o
 -25   7   6      926.86      864.12    111.74 o
 -23   7   6       13.74      -40.95     43.06 o
 -21   7   6      229.57      241.34     49.86 o
 -19   7   6       30.07       46.58     42.18 o
 -17   7   6      287.92      322.15     50.46 o
 -15   7   6      225.53      285.14     40.45 o
 -13   7   6     2323.85     2253.10     72.08 o
 -11   7   6       52.30      -23.99     29.52 o
  -9   7   6       68.37       33.46     32.54 o
  -7   7   6     1839.97     1849.84     59.07 o
  -5   7   6     1741.65     1811.88     57.88 o
  -3   7   6       80.76       81.88     29.91 o
  -1   7   6     1638.09     1603.54     62.05 o
   1   7   6     6464.90     6109.65    130.73 o
   3   7   6      299.46      281.94     35.20 o
   5   7   6       34.60      -30.77     30.77 o
   7   7   6      284.81      295.99     41.49 o
   9   7   6      225.60      250.79     41.44 o
  11   7   6      496.44      560.99     55.18 o
  13   7   6       60.41       51.28     31.84 o
  15   7   6      311.90      319.73     39.96 o
  17   7   6       40.31        1.44     31.48 o
  19   7   6     2653.09     2715.73     74.99 o
  21   7   6      764.63      806.10     51.57 o
  23   7   6       67.84       53.45     35.19 o
  25   7   6       55.87       77.51     37.80 o
 -26   8   6      303.81      386.18     86.52 o
 -24   8   6      654.22      562.19     71.97 o
 -22   8   6      102.61       23.13     65.39 o
 -20   8   6       10.68       10.40     42.99 o
 -18   8   6       26.46       42.54     46.41 o
 -16   8   6     3332.68     3383.90    105.47 o
 -14   8   6     1092.23     1041.17     68.34 o
 -12   8   6      271.39      179.11     39.70 o
 -10   8   6        1.39      -31.38     31.38 o
  -8   8   6     1356.85     1357.85     64.56 o
  -6   8   6     2079.22     2169.17     81.58 o
  -4   8   6      402.97      357.91     48.52 o
  -2   8   6     2288.20     2345.38     75.75 o
   0   8   6     4408.82     4291.83    100.82 o
   2   8   6     2572.49     2684.27    120.66 o
   4   8   6     1620.64     1697.49     89.77 o
   6   8   6        0.13       21.13     40.07 o
   8   8   6       27.02       15.36     42.82 o
  10   8   6      576.65      461.07     89.18 o
  12   8   6      417.80      388.69     70.27 o
  14   8   6        2.14        8.39     41.63 o
  16   8   6       23.86       17.58     41.80 o
  18   8   6      915.49     1210.16     65.68 o
  20   8   6       22.74       56.48     48.40 o
 -17   9   6       98.39       61.00     47.67 o
 -15   9   6      694.30      744.60     67.97 o
 -13   9   6      221.33       87.26     52.72 o
 -11   9   6      746.58      756.51     74.88 o
  -9   9   6      116.60      150.82     44.96 o
  -7   9   6     1244.57     1311.49    146.64 o
  -5   9   6     1975.07     1951.06     88.11 o
  -3   9   6     1734.86     1828.83     81.87 o
  -1   9   6        7.50       -9.72     46.86 o
   1   9   6     2794.86     2842.78     90.45 o
   3   9   6     1268.56     1225.35     77.31 o
   5   9   6        2.56      -20.70     44.41 o
   7   9   6     6146.81     6458.22    146.87 o
   9   9   6      302.58      316.75     58.20 o
  11   9   6      971.10      889.81     86.20 o
  13   9   6        3.49      -46.88     65.06 o
 -43   1   7       87.63       27.28     51.24 o
 -41   1   7      650.41      623.82     67.71 o
 -39   1   7     1748.75     1914.99     78.43 o
 -37   1   7      842.13      828.43     57.80 o
 -35   1   7      806.65     1038.74     47.62 o
 -33   1   7      689.06      691.80     40.74 o
 -31   1   7     1021.98      980.72     37.64 o
 -29   1   7      120.40      119.76     21.87 o
 -27   1   7        0.08      -18.64     18.64 o
 -25   1   7        0.08      -14.72     14.72 o
 -23   1   7     3501.76     3574.74     49.81 o
 -21   1   7     4775.44     4592.70     54.91 o
 -19   1   7      406.48      528.28     23.15 o
 -17   1   7     1409.98     1617.40     31.17 o
 -15   1   7      152.87      121.43     14.11 o
 -13   1   7      511.38      487.09     20.19 o
 -11   1   7     3379.44     3086.71     36.73 o
  -9   1   7     7875.20     7919.89     64.29 o
  -7   1   7    12321.89    12613.96     98.94 o
  -5   1   7     4127.40     4071.08     44.79 o
  -3   1   7     2965.38     2818.76     61.85 o
  -1   1   7     2308.69     2316.39     28.73 o
   1   1   7        8.86       12.42      9.04 o
   3   1   7     7699.74     7271.52     60.45 o
   5   1   7     3696.95     4235.70     43.35 o
   7   1   7     4980.55     4895.65     48.65 o
   9   1   7     2971.53     3550.75     42.02 o
  11   1   7      240.88      261.00     16.86 o
  13   1   7     4229.69     4147.22     48.16 o
  15   1   7     1775.77     1747.72     32.68 o
  17   1   7      464.98      420.35     25.11 o
  19   1   7       39.00       48.51     17.96 o
  21   1   7     3590.06     3361.51     60.81 o
  23   1   7    17168.26    16157.58    173.42 o
  25   1   7      336.28      299.17     34.95 o
  27   1   7       61.92       69.69     29.65 o
  29   1   7       12.27       21.95     31.62 o
  31   1   7        0.85       57.48     34.48 o
  33   1   7     1006.92      975.20     58.79 o
  35   1   7     2431.69     2403.79     83.06 o
  37   1   7      426.61      409.45     52.59 o
 -42   2   7        3.24      -58.14     58.14 o
 -40   2   7     2080.92     1990.19    102.29 o
 -38   2   7      752.95      943.86     53.34 o
 -36   2   7      482.68      418.39     52.57 o
 -34   2   7      664.56      695.41     46.12 o
 -32   2   7      896.52      883.81     47.12 o
 -30   2   7      988.20      851.56     41.88 o
 -28   2   7       41.23       29.18     20.14 o
 -26   2   7        0.14      -17.22     17.22 o
 -24   2   7      257.90      345.65     23.51 o
 -22   2   7      841.27      818.79     46.26 o
 -20   2   7     2252.07     2174.10     37.83 o
 -18   2   7      737.29      824.72     35.98 o
 -16   2   7     4874.40     5746.35     58.10 o
 -14   2   7      550.72      570.32     21.48 o
 -12   2   7      135.92      152.51     18.17 o
 -10   2   7     3569.60     3864.27     54.99 o
  -8   2   7    10597.25    11136.06    105.05 o
  -6   2   7    17115.46    18109.00    150.16 o
  -4   2   7      225.64      236.20     18.69 o
  -2   2   7     4515.06     4623.15     55.98 o
   0   2   7    10166.43    10036.75     77.38 o
   2   2   7     3542.41     3399.77     38.79 o
   4   2   7     2149.56     1891.55     29.98 o
   6   2   7       63.12      105.86     13.10 o
   8   2   7    21195.17    24349.24    163.07 o
  10   2   7     2109.15     1814.48     37.89 o
  12   2   7        7.43      -13.15     13.15 o
  14   2   7       98.35       96.23     17.39 o
  16   2   7      732.41      646.75     31.96 o
  18   2   7     2536.89     2410.73     51.85 o
  20   2   7     1124.61     1070.01     40.13 o
  22   2   7     1207.87     1061.09     42.72 o
  24   2   7      413.22      376.02     33.63 o
  26   2   7      170.88      113.70     32.52 o
  28   2   7     2354.46     2169.55     64.77 o
  30   2   7      236.43      181.67     39.10 o
  32   2   7       24.05       28.46     36.67 o
  34   2   7      894.50      965.82     81.33 o
  36   2   7      704.81      724.17     94.32 o
 -41   3   7      217.54      193.36     72.03 o
 -39   3   7      328.92      354.08     52.93 o
 -37   3   7       95.14       78.96     42.71 o
 -35   3   7      985.21      954.15     61.45 o
 -33   3   7      556.22      485.21     51.16 o
 -31   3   7        0.69       23.95     33.92 o
 -29   3   7      151.65      147.12     32.32 o
 -27   3   7     5215.17     5189.51     97.73 o
 -25   3   7     2231.41     2179.40     51.22 o
 -23   3   7     5973.63     5261.14     68.98 o
 -21   3   7     3605.07     3550.53     54.63 o
 -19   3   7        6.77       -7.85     14.91 o
 -17   3   7      652.67      830.22     25.63 o
 -15   3   7       27.15       31.72     14.70 o
 -13   3   7     5676.34     5265.21     60.86 o
 -11   3   7     5025.95     4243.78     52.60 o
  -9   3   7    12098.37    12759.91    123.10 o
  -7   3   7    26108.61    26793.57    214.85 o
  -5   3   7       64.74       57.06     18.85 o
  -3   3   7    19352.69    19923.11    151.10 o
  -1   3   7      105.02       96.41     13.70 o
   1   3   7     3001.18     2927.68     39.52 o
   3   3   7     7659.12     7144.87     66.64 o
   5   3   7      142.32      186.26     23.19 o
   7   3   7     9157.83     9271.86     80.11 o
   9   3   7     2327.80     2544.20     37.44 o
  11   3   7      914.83      967.63     41.43 o
  13   3   7     2140.25     2395.21     51.25 o
  15   3   7     2191.02     2232.77     51.13 o
  17   3   7      961.38      949.63     39.57 o
  19   3   7     7690.84     7589.68     99.91 o
  21   3   7       60.47       45.95     25.46 o
  23   3   7      563.71      633.31     40.05 o
  25   3   7      274.67      342.53     33.94 o
  27   3   7      404.94      348.24     37.27 o
  29   3   7        1.90      -29.36     29.36 o
  31   3   7     2547.73     2518.84     74.92 o
  33   3   7       50.97        5.24     35.19 o
  35   3   7        0.26       17.31     37.97 o
 -40   4   7      843.62      761.90     66.18 o
 -38   4   7      117.02      149.89     46.74 o
 -36   4   7        0.75       -2.91     41.05 o
 -34   4   7      182.49      122.43     45.30 o
 -32   4   7       59.17       47.42     40.70 o
 -30   4   7      290.25      212.41     57.81 o
 -28   4   7      199.19      228.29     42.60 o
 -26   4   7      143.99      121.88     40.72 o
 -24   4   7      302.16      405.81     47.75 o
 -22   4   7      141.78      179.75     30.98 o
 -20   4   7    14569.87    14118.03    162.85 o
 -18   4   7      343.89      322.39     29.40 o
 -16   4   7       33.16        6.18     16.58 o
 -14   4   7      180.66      190.73     20.70 o
 -12   4   7       12.19       -8.60     15.31 o
 -10   4   7       54.49      123.47     18.32 o
  -8   4   7      211.21      314.45     22.14 o
  -6   4   7     2298.14     2263.46     43.97 o
  -4   4   7    40208.84    41319.19    265.41 o
  -2   4   7     2126.00     1972.08     36.40 o
   0   4   7     2866.96     3255.07     45.93 o
   2   4   7        6.05        6.73     13.43 o
   4   4   7    13551.86    13514.86    126.33 o
   6   4   7    17770.78    16890.83    129.93 o
   8   4   7      166.41       76.65     17.12 o
  10   4   7        6.59      -19.37     19.37 o
  12   4   7     1444.82     1423.21     45.24 o
  14   4   7      399.59      466.22     33.93 o
  16   4   7     1341.51     1378.47     47.67 o
  18   4   7     5803.30     5686.88     89.29 o
  20   4   7       27.50        1.31     26.09 o
  22   4   7     3993.20     3607.54     81.67 o
  24   4   7     3909.93     3373.38     73.72 o
  26   4   7     2808.92     2680.77     68.86 o
  28   4   7      315.70      414.51     44.60 o
  30   4   7       15.87       20.51     35.14 o
  32   4   7     2149.93     2126.63     73.89 o
  34   4   7      562.23      603.88     52.16 o
 -37   5   7      455.11      459.97     62.14 o
 -35   5   7     2050.56     2191.84     92.05 o
 -33   5   7      196.80      280.22     53.27 o
 -31   5   7      644.18      594.46     60.55 o
 -29   5   7     2147.33     2287.04     86.46 o
 -27   5   7     1329.64     1206.51     67.78 o
 -25   5   7      465.05      571.09     54.99 o
 -23   5   7     3003.65     2936.47     90.41 o
 -21   5   7      838.53      792.83     49.19 o
 -19   5   7       20.25       14.67     27.81 o
 -17   5   7     1954.51     2041.14     62.87 o
 -15   5   7      403.06      486.79     35.72 o
 -13   5   7       26.44       68.93     24.18 o
 -11   5   7       27.19        8.86     21.62 o
  -9   5   7       72.40       48.95     22.02 o
  -7   5   7     3192.16     3314.69     64.49 o
  -5   5   7     1279.40     1279.91     38.99 o
  -3   5   7     2104.96     2345.40     48.47 o
  -1   5   7      392.11      475.32     26.34 o
   1   5   7      500.57      453.17     26.02 o
   3   5   7     1453.98     1381.98     36.34 o
   5   5   7      135.11       98.98     20.24 o
   7   5   7      369.32      338.97     30.63 o
   9   5   7    10115.43    10123.64    120.86 o
  11   5   7     5999.16     6088.84     96.04 o
  13   5   7      163.37      180.04     30.14 o
  15   5   7     2022.42     2026.63     65.59 o
  17   5   7        1.35      -25.47     25.47 o
  19   5   7     2483.59     2452.97     64.64 o
  21   5   7        0.90       52.62     29.48 o
  23   5   7       55.83      -28.64     28.64 o
  25   5   7       29.03        0.08     29.94 o
  27   5   7      628.85      611.86     46.65 o
  29   5   7      299.77      291.83     40.73 o
  31   5   7     1836.43     1775.73     65.46 o
 -34   6   7      185.93      196.11     55.23 o
 -32   6   7      151.43       70.13     47.49 o
 -30   6   7       83.26      140.32     50.84 o
 -28   6   7       42.25       51.75     43.90 o
 -26   6   7      992.81      982.50     66.38 o
 -24   6   7      881.84     1084.13     66.78 o
 -22   6   7     2848.41     2915.44     93.75 o
 -20   6   7     1883.25     2053.31    113.50 o
 -18   6   7      162.03      113.79     33.63 o
 -16   6   7      771.03      736.60     49.30 o
 -14   6   7      749.87      774.45     49.37 o
 -12   6   7       27.83       23.45     27.04 o
 -10   6   7      356.34      388.70     35.51 o
  -8   6   7     4263.13     4317.33     79.45 o
  -6   6   7        6.45      -28.55     28.55 o
  -4   6   7      627.15      628.26     39.81 o
  -2   6   7     1053.92     1275.95     47.85 o
   0   6   7     1525.71     1549.94     50.50 o
   2   6   7      270.13      307.72     48.67 o
   4   6   7     3601.59     3644.45     71.55 o
   6   6   7      506.24      630.01     41.47 o
   8   6   7     8374.27     8315.30    177.48 o
  10   6   7      709.69      554.43     41.92 o
  12   6   7      893.82      926.99     48.23 o
  14   6   7      778.92      803.98     52.31 o
  16   6   7      209.01      245.79     36.02 o
  18   6   7       41.00       15.80     29.62 o
  20   6   7       51.90       82.26     33.12 o
  22   6   7     1435.99     1367.47     56.93 o
  24   6   7      954.47     1000.92     65.21 o
  26   6   7       10.84      -11.37     32.78 o
  28   6   7       49.01       -9.58     35.26 o
 -31   7   7       33.42      -12.03     45.80 o
 -29   7   7     1340.37     1394.76     81.65 o
 -27   7   7        0.03      -23.10     41.18 o
 -25   7   7      350.74      362.38     56.12 o
 -23   7   7      681.14      698.36     64.59 o
 -21   7   7       97.17       81.90     44.44 o
 -19   7   7      150.92      120.78     45.39 o
 -17   7   7      759.64      698.83     60.03 o
 -15   7   7       34.18       64.68     33.71 o
 -13   7   7      632.85      609.24     48.15 o
 -11   7   7      709.50      643.73     48.31 o
  -9   7   7     1050.79     1162.61     60.97 o
  -7   7   7      158.14       89.96     30.54 o
  -5   7   7       27.10        5.54     27.60 o
  -3   7   7        8.58      -27.44     27.44 o
  -1   7   7        2.08       -2.53     28.63 o
   1   7   7      311.69      212.66     36.77 o
   3   7   7      541.61      511.86     55.13 o
   5   7   7      242.23      344.99     57.73 o
   7   7   7     7397.28     7059.33    159.31 o
   9   7   7      820.25      773.47     61.79 o
  11   7   7      386.54      425.13     45.88 o
  13   7   7      195.42      180.08     40.55 o
  15   7   7     1617.77     1330.52     62.87 o
  17   7   7       34.04       45.78     33.56 o
  19   7   7      208.77      169.85     37.78 o
  21   7   7        3.89       30.69     34.32 o
  23   7   7        0.21        0.50     34.37 o
  25   7   7      467.36      550.81     50.41 o
 -24   8   7     1842.02     1788.85    110.67 o
 -22   8   7       80.73        9.30     46.63 o
 -20   8   7      202.03      195.46     52.84 o
 -18   8   7      429.47      373.00     55.72 o
 -16   8   7      575.65      653.89     64.35 o
 -14   8   7      164.11       82.94     50.24 o
 -12   8   7       18.36      -12.39     34.74 o
 -10   8   7       44.25       28.12     35.45 o
  -8   8   7        8.53        5.64     32.54 o
  -6   8   7       14.70      -11.73     34.31 o
  -4   8   7      455.75      521.51     48.13 o
  -2   8   7       36.98       98.32     36.64 o
   0   8   7     2875.17     2579.88    105.58 o
   2   8   7      109.36      192.76     48.07 o
   4   8   7        0.17      -38.17     38.17 o
   6   8   7     2202.56     2134.04    121.97 o
   8   8   7      195.16       41.01     44.93 o
  10   8   7      266.75      239.95     51.51 o
  12   8   7        0.79       -4.07     41.92 o
  14   8   7      111.36      130.20     49.21 o
  16   8   7       98.97       57.06     45.00 o
  18   8   7      373.24      536.86    101.07 o
  20   8   7        0.24       -8.24     43.29 o
 -17   9   7       22.01       13.71     48.64 o
 -15   9   7      475.54      394.54     58.57 o
 -13   9   7      159.78      191.78     52.19 o
 -11   9   7      232.00      274.20     70.73 o
  -9   9   7      565.26      612.68     61.43 o
  -7   9   7       13.10       -0.95     39.40 o
  -5   9   7      382.90      505.46     56.72 o
  -3   9   7     1021.58     1084.22     84.49 o
  -1   9   7      191.92      243.32     59.70 o
   1   9   7       49.78       48.90     48.10 o
   3   9   7     1780.84     1937.23     89.86 o
   5   9   7      555.61      585.57     65.14 o
   7   9   7     2166.60     2195.31     93.75 o
   9   9   7      820.93      853.29     76.53 o
  11   9   7       54.12       36.10     46.71 o
 -42   0   8      385.11      470.48     94.58 o
 -40   0   8      133.97      229.63     86.52 o
 -38   0   8      223.94      201.22     64.37 o
 -36   0   8     1263.87     1007.71     74.87 o
 -34   0   8      275.52      216.67     39.83 o
 -32   0   8     1542.16     1302.69     71.73 o
 -30   0   8      682.54      607.12     46.05 o
 -28   0   8     1724.11     1919.83     61.38 o
 -26   0   8      675.74      682.74     42.60 o
 -24   0   8       42.19        8.30     22.41 o
 -22   0   8      770.19      596.09     37.31 o
 -20   0   8    10375.72    10915.20    132.43 o
 -18   0   8        1.57       -0.78     28.11 o
 -16   0   8     4190.15     4301.73     79.29 o
 -14   0   8     1589.81     1612.75     43.70 o
 -12   0   8     2344.20     2535.56     50.55 o
 -10   0   8    14980.62    14266.67    145.93 o
  -8   0   8        1.22       19.48     14.61 o
  -6   0   8     9369.56     8881.82     99.52 o
  -4   0   8    14340.23    13944.53    139.00 o
  -2   0   8     9973.08    10309.78    110.07 o
   0   0   8       67.39       51.26     14.70 o
   2   0   8     1303.94     1044.99     32.37 o
   4   0   8     4478.49     4609.63     66.06 o
   6   0   8    21527.86    22466.48    227.72 o
   8   0   8     2501.42     2591.80     52.01 o
  10   0   8      121.41      124.09     20.66 o
  12   0   8      423.42      381.65     29.93 o
  14   0   8    28599.59    27677.63    265.09 o
  16   0   8     2327.94     2382.19     56.57 o
  18   0   8      871.60      881.20     40.38 o
  20   0   8     3492.66     3225.81     83.14 o
  22   0   8      104.17       45.92     33.02 o
  24   0   8    17261.60    16356.62    277.35 o
  26   0   8     7772.97     7332.02    172.01 o
  28   0   8      740.03      809.86     81.14 o
  30   0   8    12017.07    11068.45    232.73 o
  32   0   8      557.17      526.14     71.49 o
  34   0   8     1185.66     1298.78     93.73 o
  36   0   8      992.03      833.54     86.57 o
  38   0   8     1785.34     2047.34    117.37 o
 -43   1   8       45.60       97.37     71.95 o
 -41   1   8       94.67       57.92     49.91 o
 -39   1   8     3815.60     4171.50    135.69 o
 -37   1   8     5895.89     5986.01    105.33 o
 -35   1   8     7738.59     8002.52    110.62 o
 -33   1   8       12.56       43.03     49.26 o
 -31   1   8       33.90       16.60     21.28 o
 -29   1   8        0.13      -21.75     21.75 o
 -27   1   8     2890.13     2865.72     49.31 o
 -25   1   8      269.49      270.28     22.34 o
 -23   1   8     4012.99     4085.75     54.15 o
 -21   1   8     1534.46     1574.87     34.30 o
 -19   1   8     1557.35     1344.19     30.96 o
 -17   1   8      263.31      226.35     17.38 o
 -15   1   8       52.58       64.43     13.36 o
 -13   1   8    23921.25    24285.46    162.22 o
 -11   1   8     7868.08     7735.45     66.41 o
  -9   1   8    21343.79    20988.57    153.03 o
  -7   1   8    10356.08     9488.50     81.61 o
  -5   1   8     1900.71     1819.02     30.90 o
  -3   1   8      129.98      159.90     14.17 o
  -1   1   8      814.38      768.75     19.37 o
   1   1   8      540.60      579.43     18.78 o
   3   1   8     5738.34     5160.67     52.32 o
   5   1   8      359.19      630.88     20.92 o
   7   1   8     1516.14     1625.20     29.35 o
   9   1   8    15211.27    16457.06    141.96 o
  11   1   8      131.89      152.02     15.18 o
  13   1   8     3885.12     3915.67     48.26 o
  15   1   8     8292.41     8408.78     77.93 o
  17   1   8      104.43       84.55     17.97 o
  19   1   8      298.00      245.61     23.35 o
  21   1   8     7074.65     7090.59     91.51 o
  23   1   8     1238.55     1117.07     56.20 o
  25   1   8     3383.92     3196.72     72.02 o
  27   1   8       18.37       39.38     28.75 o
  29   1   8     1187.61     1158.23     57.70 o
  31   1   8      609.49      664.54    103.49 o
  33   1   8     2550.23     2558.28     83.48 o
  35   1   8       66.12      -17.03     37.37 o
  37   1   8      150.46       73.44     42.26 o
 -42   2   8       38.72      114.41     65.08 o
 -40   2   8     4810.34     5055.52    148.91 o
 -38   2   8       23.48      -10.46     75.85 o
 -36   2   8       59.72       46.95     38.85 o
 -34   2   8      149.88       95.23     31.66 o
 -32   2   8      223.41      194.14     33.57 o
 -30   2   8       72.53       87.12     31.02 o
 -28   2   8      725.17      751.39     35.28 o
 -26   2   8     1348.85     1494.29     38.20 o
 -24   2   8      254.61      275.12     22.16 o
 -22   2   8     2094.76     2189.00     41.57 o
 -20   2   8     3176.77     3151.23     45.55 o
 -18   2   8     6745.03     7293.13     70.18 o
 -16   2   8     4337.36     4803.51     52.56 o
 -14   2   8     1251.25     1364.46     27.44 o
 -12   2   8      688.33      463.04     35.21 o
 -10   2   8     5180.57     5059.38     65.65 o
  -8   2   8     9014.32     8763.31     91.19 o
  -6   2   8        2.83      -10.59     15.45 o
  -4   2   8        0.35       -9.24      9.24 o
  -2   2   8     4646.98     4587.67     51.54 o
   0   2   8      384.88      474.08     18.73 o
   2   2   8    20406.54    19242.33    139.90 o
   4   2   8     1542.96     1618.29     29.29 o
   6   2   8    16364.47    15893.14    116.12 o
   8   2   8        4.19       22.27     13.34 o
  10   2   8     7525.91     8096.92     72.78 o
  12   2   8       84.15      143.72     17.63 o
  14   2   8     1182.38     1149.66     46.04 o
  16   2   8     3330.34     3772.04     62.94 o
  18   2   8      476.64      445.94     33.66 o
  20   2   8      893.16      659.90     36.44 o
  22   2   8     1428.76     1477.64     54.80 o
  24   2   8        4.22      -16.41     26.27 o
  26   2   8      467.18      429.70     39.34 o
  28   2   8       33.64      -23.78     34.25 o
  30   2   8       45.34       -0.34     34.34 o
  32   2   8       96.89      181.67     41.97 o
  34   2   8        0.56      -11.55     37.32 o
  36   2   8      583.48      559.63     56.44 o
 -41   3   8        3.03       29.14     44.45 o
 -39   3   8     1894.02     2072.87     84.71 o
 -37   3   8       33.55       18.01     38.58 o
 -35   3   8       66.33       62.15     80.55 o
 -33   3   8      254.41      207.92     43.85 o
 -31   3   8      146.82       99.91     36.57 o
 -29   3   8       36.63       -1.27     39.26 o
 -27   3   8     2411.14     2322.86     63.07 o
 -25   3   8     1544.57     1273.57     49.20 o
 -23   3   8      633.09      763.63     32.78 o
 -21   3   8     2701.36     2690.57     48.31 o
 -19   3   8      404.94      337.02     23.53 o
 -17   3   8        1.00       39.61     15.62 o
 -15   3   8     3993.12     4315.32     55.68 o
 -13   3   8     2755.80     2624.09     52.05 o
 -11   3   8      164.20      316.23     25.11 o
  -9   3   8      695.94      641.79     30.38 o
  -7   3   8     3175.21     3564.83     57.72 o
  -5   3   8    12123.39    12926.53    127.15 o
  -3   3   8      139.47      122.73     17.78 o
  -1   3   8       48.99      118.31     13.83 o
   1   3   8     1626.98     1414.75     29.45 o
   3   3   8      716.47      709.54     24.00 o
   5   3   8     9876.57     9249.79     88.39 o
   7   3   8      275.88      290.22     18.80 o
   9   3   8     4604.51     4897.53     54.76 o
  11   3   8        4.12       19.84     18.59 o
  13   3   8     1290.66     1137.55     50.96 o
  15   3   8        5.89      -18.82     18.82 o
  17   3   8      577.95      652.03     39.74 o
  19   3   8      252.21      222.02     29.15 o
  21   3   8      664.02      697.22     40.44 o
  23   3   8      756.09      708.45     41.50 o
  25   3   8       27.72       33.44     26.77 o
  27   3   8     1129.79      976.53     51.19 o
  29   3   8       19.08      -21.80     31.05 o
  31   3   8      545.07      572.00     53.84 o
  33   3   8      473.16      518.76     48.76 o
  35   3   8      327.83      359.59     52.42 o
 -40   4   8       37.62       -1.98     44.54 o
 -38   4   8       37.14       -2.89     48.01 o
 -36   4   8      236.51      211.65     67.31 o
 -34   4   8       56.70       37.07     40.86 o
 -32   4   8      228.69      196.61     71.34 o
 -30   4   8     1480.77     1584.87     72.99 o
 -28   4   8      861.08      854.09     60.27 o
 -26   4   8     5209.61     4833.82    110.51 o
 -24   4   8     2333.58     2489.37     67.88 o
 -22   4   8    20107.51    19441.40    206.31 o
 -20   4   8     1951.91     1909.36     56.14 o
 -18   4   8      924.32      785.88     45.00 o
 -16   4   8      442.35      536.41     33.39 o
 -14   4   8        6.25        4.21     18.79 o
 -12   4   8      945.59     1121.62     39.76 o
 -10   4   8      140.69      236.90     24.67 o
  -8   4   8     1349.22     1257.16     40.43 o
  -6   4   8        3.58       -0.69     18.36 o
  -4   4   8     2326.08     2290.49     43.13 o
  -2   4   8     1330.64     1418.02     31.83 o
   0   4   8        1.67        6.30     13.66 o
   2   4   8     1320.91     1340.67     32.32 o
   4   4   8      221.74      246.81     23.56 o
   6   4   8     5460.40     5814.17     64.41 o
   8   4   8      421.14      508.81     30.89 o
  10   4   8       22.98       27.27     20.61 o
  12   4   8      328.31      414.50     31.33 o
  14   4   8     2326.38     2398.51     57.32 o
  16   4   8       37.46       34.77     25.20 o
  18   4   8        5.73      -24.15     24.15 o
  20   4   8      102.87       92.59     29.29 o
  22   4   8     2427.22     2198.78     61.28 o
  24   4   8     1705.70     1705.38     57.29 o
  26   4   8        6.03       28.14     29.91 o
  28   4   8     1065.41      914.00     49.57 o
  30   4   8       47.76       55.60     36.54 o
  32   4   8      921.66      853.05     56.25 o
  34   4   8        0.54        0.76     46.29 o
 -37   5   8       14.55       49.11     57.50 o
 -35   5   8       42.34      -12.50     43.91 o
 -33   5   8       28.37       -9.90     41.91 o
 -31   5   8     1059.57     1193.42     79.24 o
 -29   5   8      112.53      174.87     46.32 o
 -27   5   8     1016.17     1262.84     83.41 o
 -25   5   8        0.39       35.92     45.44 o
 -23   5   8      668.18      680.11     55.65 o
 -21   5   8     1610.29     1421.10     67.15 o
 -19   5   8        0.67      -31.22     40.69 o
 -17   5   8       23.19       -9.45     26.05 o
 -15   5   8       88.07       12.34     24.72 o
 -13   5   8       43.62       38.62     22.81 o
 -11   5   8     4908.45     4631.69     77.66 o
  -9   5   8     2793.34     2622.38     59.12 o
  -7   5   8     1132.25     1282.75     44.39 o
  -5   5   8        1.63        9.64     20.75 o
  -3   5   8      122.81       74.15     22.74 o
  -1   5   8     2813.66     3041.74     54.34 o
   1   5   8       70.30       31.05     19.84 o
   3   5   8     8754.71     8612.86     92.04 o
   5   5   8      882.07      851.02     34.79 o
   7   5   8     3811.20     3427.95     67.63 o
   9   5   8        0.48        9.20     24.46 o
  11   5   8      738.95      677.53     41.51 o
  13   5   8      525.60      489.87     37.79 o
  15   5   8     1415.97     1542.77     53.99 o
  17   5   8       19.83        6.18     28.19 o
  19   5   8       24.89       29.12     44.75 o
  21   5   8      237.58      251.13     34.63 o
  23   5   8      199.75      218.41     35.02 o
  25   5   8      670.29      603.36     45.13 o
  27   5   8      346.92      329.09     40.52 o
  29   5   8      275.94      447.21     53.37 o
  31   5   8     1173.63     1214.66     64.07 o
 -34   6   8        5.74       26.22     45.86 o
 -32   6   8       57.81      148.05     50.29 o
 -30   6   8       12.05      -22.16     42.85 o
 -28   6   8      894.59      921.85     67.86 o
 -26   6   8      169.96      187.14     47.68 o
 -24   6   8       99.72       59.89     42.07 o
 -22   6   8      419.08      367.28     51.81 o
 -20   6   8      782.09      881.39     61.80 o
 -18   6   8     5497.67     5783.30    131.41 o
 -16   6   8     2372.20     2182.20     69.27 o
 -14   6   8      242.19      241.99     36.86 o
 -12   6   8      282.78      342.82     35.67 o
 -10   6   8       72.70       62.87     28.07 o
  -8   6   8       70.12       30.35     26.89 o
  -6   6   8     2200.08     2215.92     69.34 o
  -4   6   8       55.06       47.94     27.19 o
  -2   6   8      232.83      241.78     45.88 o
   0   6   8      869.82      839.58     42.96 o
   2   6   8     1796.82     1790.57     59.80 o
   4   6   8     8344.51     8210.51    146.67 o
   6   6   8     2225.73     2046.32     90.11 o
   8   6   8     1572.18     1375.27     60.45 o
  10   6   8      107.96       92.77     30.68 o
  12   6   8      114.08       80.66     30.06 o
  14   6   8      430.36      445.69     40.24 o
  16   6   8      328.60      360.52     57.42 o
  18   6   8        0.40      -29.01     29.01 o
  20   6   8       97.46      111.37     40.50 o
  22   6   8      154.69      178.83     41.18 o
  24   6   8       16.75       -2.20     33.46 o
  26   6   8       45.53       58.47     35.65 o
  28   6   8        4.06       42.30     36.53 o
 -29   7   8      725.54      935.47     75.66 o
 -27   7   8      182.15       87.84     48.66 o
 -25   7   8      502.72      492.75     62.01 o
 -23   7   8     1999.06     2142.83     88.08 o
 -21   7   8       12.27       -7.49     40.68 o
 -19   7   8      380.42      304.92     50.01 o
 -17   7   8        7.46      -28.92     31.73 o
 -15   7   8     1085.90     1155.37     91.95 o
 -13   7   8      803.05      776.03     52.20 o
 -11   7   8      601.93      567.94     48.29 o
  -9   7   8       36.98      -26.11     26.11 o
  -7   7   8      332.13      310.94     36.94 o
  -5   7   8        7.25      -16.35     26.78 o
  -3   7   8     2263.75     2270.89     72.40 o
  -1   7   8      522.28      507.45     44.50 o
   1   7   8      467.70      394.16     47.41 o
   3   7   8        0.19        2.58     54.85 o
   5   7   8     3683.26     3497.94    101.35 o
   7   7   8      617.86      684.36     59.24 o
   9   7   8      667.98      609.86     62.56 o
  11   7   8      191.76      185.79     46.11 o
  13   7   8     1231.67     1224.07     69.64 o
  15   7   8        1.34       25.29     40.20 o
  17   7   8      255.52      261.72     53.93 o
  19   7   8      854.00      845.41     64.27 o
  21   7   8      213.37      209.55     40.29 o
  23   7   8      215.64      178.00     40.69 o
 -24   8   8       39.93       43.18     47.95 o
 -22   8   8        0.69      -41.99     41.99 o
 -20   8   8      159.23      177.31     59.70 o
 -18   8   8      788.54      759.63     65.18 o
 -16   8   8       86.40       24.90     43.75 o
 -14   8   8      290.31      275.87     44.46 o
 -12   8   8      308.43      220.61     42.11 o
 -10   8   8     1304.21     1263.48     84.18 o
  -8   8   8     1293.64     1223.51     60.65 o
  -6   8   8      138.87      125.29     40.08 o
  -4   8   8       37.91       26.33     33.63 o
  -2   8   8      764.23      877.33     55.29 o
   0   8   8       34.16       11.38     40.02 o
   2   8   8      253.07      158.60     47.83 o
   4   8   8      424.67      562.02     89.30 o
   6   8   8      405.22      354.82     55.33 o
   8   8   8      472.69      476.76     58.09 o
  10   8   8      288.43      229.87     52.47 o
  12   8   8      217.48      228.93     51.98 o
  14   8   8        2.97      -23.08     41.06 o
  16   8   8     1601.59     1847.32     85.86 o
  18   8   8      170.75      203.60     64.60 o
 -15   9   8      103.00       41.69     45.79 o
 -13   9   8      191.42      229.54     52.77 o
 -11   9   8        3.06       28.06     41.04 o
  -9   9   8       41.70       37.50     41.69 o
  -7   9   8        0.51       -3.98     40.37 o
  -5   9   8      234.48      257.25     50.21 o
  -3   9   8      691.88      585.58     73.01 o
  -1   9   8      101.03       19.75     50.61 o
   1   9   8       12.33       77.58     48.94 o
   3   9   8       80.11      106.38     52.19 o
   5   9   8        6.58      -34.78     44.54 o
   7   9   8      282.19      367.91     98.40 o
   9   9   8      359.47      412.33     83.10 o
 -43   1   9      124.31       65.39    126.33 o
 -41   1   9        0.43       82.34     64.07 o
 -39   1   9        2.48      -14.92     54.91 o
 -37   1   9     2619.35     2650.49     73.57 o
 -35   1   9      227.00      199.15     43.79 o
 -33   1   9     3078.44     2966.03     59.70 o
 -31   1   9     2492.68     2404.69     64.32 o
 -29   1   9      362.60      358.02     36.10 o
 -27   1   9     7361.58     7295.42     80.90 o
 -25   1   9      257.09      291.04     23.28 o
 -23   1   9      245.82      296.22     27.19 o
 -21   1   9       82.61       46.38     16.94 o
 -19   1   9        0.64       -7.72     13.22 o
 -17   1   9        0.17       -3.30     12.66 o
 -15   1   9    10580.45    11586.53     93.87 o
 -13   1   9     7340.57     8342.77     74.90 o
 -11   1   9     7346.44     7121.44     64.41 o
  -9   1   9    19742.04    20930.93    154.97 o
  -7   1   9       12.32       16.88     12.49 o
  -5   1   9      810.92      684.93     25.78 o
  -3   1   9     1490.83     1133.82     22.92 o
  -1   1   9       95.87       42.93     16.02 o
   1   1   9     1979.30     2097.81     31.40 o
   3   1   9     3878.88     4471.48     47.82 o
   5   1   9     5644.64     5964.34     57.84 o
   7   1   9     1262.67     1568.50     30.45 o
   9   1   9     2479.72     2139.57     35.04 o
  11   1   9        5.73      -11.28     12.67 o
  13   1   9     6638.67     6548.70     66.81 o
  15   1   9      334.83      259.58     22.06 o
  17   1   9      492.47      581.61     29.69 o
  19   1   9     4184.85     4283.13     68.85 o
  21   1   9     2369.05     2449.47     61.33 o
  23   1   9     4862.96     4849.69     86.90 o
  25   1   9      604.89      561.18     41.93 o
  27   1   9       21.33       65.39     31.93 o
  29   1   9       22.17       14.74     33.35 o
  31   1   9      642.33      609.43     51.86 o
  33   1   9      376.80      307.28     46.07 o
  35   1   9       92.10       93.38     40.94 o
 -42   2   9      617.99      820.97    146.78 o
 -40   2   9      909.92     1104.91    179.14 o
 -38   2   9     2258.99     2398.34     85.45 o
 -36   2   9      231.97      220.61     48.50 o
 -34   2   9      108.96      150.43     40.58 o
 -32   2   9     2695.24     2550.33     79.81 o
 -30   2   9      136.42       60.81     27.77 o
 -28   2   9     6225.28     6503.64     82.89 o
 -26   2   9     1045.28     1095.01     38.34 o
 -24   2   9     5667.23     5664.19    110.69 o
 -22   2   9        5.59       -7.91     16.67 o
 -20   2   9     3850.00     3543.91     53.40 o
 -18   2   9       76.99      183.55     16.98 o
 -16   2   9     1079.75      898.34     25.31 o
 -14   2   9      137.29      160.32     15.67 o
 -12   2   9     9788.47     9648.92    101.03 o
 -10   2   9    14959.23    14691.43    134.79 o
  -8   2   9    10330.88     9863.93    100.90 o
  -6   2   9     3774.35     3641.66     55.82 o
  -4   2   9       34.33      165.37     14.65 o
  -2   2   9      621.44      503.93     22.41 o
   0   2   9      296.59      115.35     12.95 o
   2   2   9     6880.73     7022.83     64.07 o
   4   2   9      282.18      264.47     20.05 o
   6   2   9      901.87      774.39     24.40 o
   8   2   9      524.86      353.16     26.26 o
  10   2   9        0.77      -12.12     12.12 o
  12   2   9       69.21      143.86     19.57 o
  14   2   9     2009.09     1697.11     39.40 o
  16   2   9     2685.95     2698.47     55.29 o
  18   2   9     2226.15     2568.93     55.89 o
  20   2   9        0.50       -1.26     26.98 o
  22   2   9      483.18      412.66     38.40 o
  24   2   9     3325.18     3053.51     72.47 o
  26   2   9       86.69      -11.95     28.21 o
  28   2   9      649.70      740.14     58.15 o
  30   2   9      515.00      399.76     43.48 o
  32   2   9      719.05      709.89     55.58 o
  34   2   9      318.44      344.31     48.71 o
  36   2   9        5.80      100.21     44.37 o
 -41   3   9     1294.20     1209.25     89.77 o
 -39   3   9      506.23      579.72     76.24 o
 -37   3   9      643.84      662.53     60.20 o
 -35   3   9      130.57       71.38     40.91 o
 -33   3   9      270.42      225.21     43.96 o
 -31   3   9       53.83       59.85     37.58 o
 -29   3   9      258.39      374.89     70.56 o
 -27   3   9       85.41       16.18     47.75 o
 -25   3   9    19036.86    18927.94    181.49 o
 -23   3   9     1125.13     1278.90     44.49 o
 -21   3   9     1752.74     1735.06     48.96 o
 -19   3   9       31.47      113.29     21.96 o
 -17   3   9      450.01      480.59     30.87 o
 -15   3   9       93.81      156.02     21.89 o
 -13   3   9        0.23      -17.93     17.93 o
 -11   3   9     1941.45     1958.25     45.52 o
  -9   3   9     1657.38     2003.20     45.43 o
  -7   3   9     3691.17     3433.56     57.70 o
  -5   3   9     9766.02     9903.05    109.74 o
  -3   3   9      738.63      750.21     27.63 o
  -1   3   9     2792.64     2926.98     40.38 o
   1   3   9     2294.50     2221.16     40.12 o
   3   3   9     2274.30     2117.38     35.81 o
   5   3   9    15424.64    15256.05    118.07 o
   7   3   9    16332.81    16712.12    127.09 o
   9   3   9      770.44      884.85     27.24 o
  11   3   9     1374.28     1424.64     42.14 o
  13   3   9      209.11      191.71     24.84 o
  15   3   9      621.46      518.66     34.15 o
  17   3   9      797.03      742.66     52.27 o
  19   3   9     1976.48     1794.81     52.80 o
  21   3   9     3421.00     3369.97     69.37 o
  23   3   9     1423.10     1147.77     47.60 o
  25   3   9       20.52       -6.27     27.13 o
  27   3   9      612.18      617.89     60.04 o
  29   3   9     2336.63     2330.07    115.31 o
  31   3   9      743.09      940.08     55.38 o
  33   3   9     2145.93     2400.87     81.10 o
 -38   4   9      330.31      316.73     70.68 o
 -36   4   9      344.36      344.39     75.75 o
 -34   4   9      335.52      355.35     52.30 o
 -32   4   9     1676.41     1677.53    119.38 o
 -30   4   9       11.65      -17.21     34.09 o
 -28   4   9      724.57      683.75     57.26 o
 -26   4   9        0.25      -34.19     34.19 o
 -24   4   9     3014.25     2671.15     70.12 o
 -22   4   9      126.97       78.67     30.22 o
 -20   4   9      325.40      427.25     37.34 o
 -18   4   9       42.76       64.09     24.03 o
 -16   4   9     1406.99     1296.66     44.29 o
 -14   4   9        2.78        7.58     20.44 o
 -12   4   9       91.94      138.20     23.46 o
 -10   4   9      690.06      713.20     39.24 o
  -8   4   9     3711.96     3409.30     62.26 o
  -6   4   9        3.57        4.84     19.12 o
  -4   4   9     6941.98     6764.05     88.25 o
  -2   4   9      956.58      748.98     30.39 o
   0   4   9     3099.79     2767.91     43.14 o
   2   4   9       45.50       20.89     14.81 o
   4   4   9     2444.52     2496.00     42.49 o
   6   4   9     2389.78     2347.13     41.91 o
   8   4   9      473.38      546.33     38.54 o
  10   4   9      141.44      131.57     24.92 o
  12   4   9      362.93      388.70     42.09 o
  14   4   9     1306.03     1158.85     45.35 o
  16   4   9     1425.60     1459.09     57.25 o
  18   4   9        1.86      -24.01     24.01 o
  20   4   9      121.40      167.99     32.02 o
  22   4   9       50.11       26.64     28.69 o
  24   4   9      249.71      176.49     34.24 o
  26   4   9      413.72      370.92     39.48 o
  28   4   9     3329.22     3277.88     85.34 o
  30   4   9        4.96       20.89     36.15 o
  32   4   9        9.70       30.20     37.69 o
 -37   5   9        2.55       47.60     77.00 o
 -35   5   9     2427.86     2534.73     96.92 o
 -33   5   9       22.33       25.50     43.56 o
 -31   5   9      472.53      449.89     57.57 o
 -29   5   9     2365.15     2487.15     90.02 o
 -27   5   9     2811.50     2917.63     94.54 o
 -25   5   9      412.93      546.39     55.43 o
 -23   5   9     2901.62     3098.99     79.43 o
 -21   5   9      309.99      304.27     38.66 o
 -19   5   9      549.27      557.51     45.01 o
 -17   5   9      958.38      920.79     44.76 o
 -15   5   9      596.54      599.89     39.06 o
 -13   5   9      127.78      127.16     27.64 o
 -11   5   9    10112.46    10436.63    150.50 o
  -9   5   9     3641.89     3965.66     72.69 o
  -7   5   9      280.75      235.69     29.05 o
  -5   5   9       58.37       57.75     23.66 o
  -3   5   9      974.31     1212.02     43.88 o
  -1   5   9     3336.46     3445.90     65.88 o
   1   5   9       74.09      105.00     24.10 o
   3   5   9      731.58      806.50     38.63 o
   5   5   9     2048.24     1978.00     46.02 o
   7   5   9     1526.72     1732.70     65.59 o
   9   5   9     3165.55     3118.92     67.17 o
  11   5   9        2.08      -24.53     24.53 o
  13   5   9      419.88      315.80     34.89 o
  15   5   9      349.36      320.34     35.89 o
  17   5   9     1923.40     1732.10     75.77 o
  19   5   9      810.79      767.01     45.95 o
  21   5   9      125.23       69.11     31.03 o
  23   5   9      910.86      842.15     59.50 o
  25   5   9       13.84       33.07     31.54 o
  27   5   9     3167.30     3025.67     78.34 o
  29   5   9      653.44      547.36     48.18 o
 -34   6   9        5.52      -35.86     44.08 o
 -32   6   9      124.95      146.50     51.90 o
 -30   6   9      348.90      337.13     56.47 o
 -28   6   9        0.56      -39.21     39.21 o
 -26   6   9       89.09      109.84     45.31 o
 -24   6   9      147.82      156.29     46.10 o
 -22   6   9       38.42       24.26     37.50 o
 -20   6   9     7817.12     7876.10    129.52 o
 -18   6   9     1772.38     1855.90    100.33 o
 -16   6   9     6001.35     5443.53    144.59 o
 -14   6   9     3133.82     2936.14     77.67 o
 -12   6   9      852.86      786.67     44.68 o
 -10   6   9      695.94      620.58     41.97 o
  -8   6   9      161.35      127.44     30.13 o
  -6   6   9      394.83      369.03     35.80 o
  -4   6   9     1527.16     1455.82     52.14 o
  -2   6   9     1323.82     1266.44     58.06 o
   0   6   9     2909.17     2890.03     73.71 o
   2   6   9     1369.18     1371.39     56.46 o
   4   6   9    12793.39    13248.55    195.90 o
   6   6   9       52.40       78.75     40.36 o
   8   6   9     1443.57     1217.92     67.54 o
  10   6   9      512.96      469.66     61.74 o
  12   6   9     2107.92     2162.32     81.66 o
  14   6   9      358.59      438.45     40.75 o
  16   6   9     1036.58     1169.02     53.29 o
  18   6   9      344.07      283.87     39.04 o
  20   6   9      344.41      354.91     41.23 o
  22   6   9       46.79       42.48     34.38 o
  24   6   9       36.08        6.31     33.67 o
  26   6   9       14.60        2.58     35.06 o
 -29   7   9      353.52      214.48     55.36 o
 -27   7   9      346.84      328.28     80.70 o
 -25   7   9      637.19      581.84     62.96 o
 -23   7   9       12.25      -39.09     39.09 o
 -21   7   9     3819.71     3667.24    108.60 o
 -19   7   9       92.95       13.83     40.83 o
 -17   7   9      187.70      205.76     39.54 o
 -15   7   9     2626.60     2506.69     76.59 o
 -13   7   9       56.40       13.37     32.79 o
 -11   7   9      234.93      228.28     44.36 o
  -9   7   9       52.24       40.67     29.82 o
  -7   7   9     1631.36     1587.81     58.69 o
  -5   7   9     1128.09     1110.62     51.26 o
  -3   7   9        0.04       35.97     31.32 o
  -1   7   9       12.06      -27.73     28.11 o
   1   7   9      556.20      561.57     49.64 o
   3   7   9      389.37      376.27     52.28 o
   5   7   9        5.31      125.01     42.55 o
   7   7   9     4622.24     4488.60    115.10 o
   9   7   9      512.58      686.43     60.94 o
  11   7   9      231.42      192.55     48.14 o
  13   7   9      555.91      561.23     59.25 o
  15   7   9      166.34      117.19     44.75 o
  17   7   9       26.31       18.26     41.20 o
  19   7   9        4.47       -3.57     41.61 o
  21   7   9      103.70      136.43     48.11 o
  23   7   9      154.05      157.53     50.50 o
 -24   8   9       14.15      -21.47     45.70 o
 -22   8   9       77.58       41.05     66.92 o
 -20   8   9      123.78      110.86     56.59 o
 -18   8   9      186.44      154.04     49.28 o
 -16   8   9       21.15      -25.23     42.48 o
 -14   8   9      281.41      289.79     44.93 o
 -12   8   9      164.99      122.67     40.52 o
 -10   8   9      485.01      455.46     50.38 o
  -8   8   9       42.97       -1.81     36.80 o
  -6   8   9      528.85      544.11     72.31 o
  -4   8   9      837.89      798.46     54.16 o
  -2   8   9      106.76       40.89     41.40 o
   0   8   9      307.76      297.03     52.65 o
   2   8   9     1026.83      996.68     69.76 o
   4   8   9      579.28      652.83     64.11 o
   6   8   9      214.95      136.06     50.59 o
   8   8   9       98.88       71.36     49.08 o
  10   8   9        2.26       45.63     46.50 o
  12   8   9       12.11        1.30     45.94 o
  14   8   9     1184.46     1378.93     78.63 o
  16   8   9       98.61       36.04     48.54 o
 -13   9   9       80.69      113.74     55.75 o
 -11   9   9      279.77      228.76     50.02 o
  -9   9   9      407.19      425.04     65.47 o
  -7   9   9        0.19       26.55     41.54 o
  -5   9   9       81.10       52.53     53.07 o
  -3   9   9       26.35      -28.46     49.20 o
  -1   9   9      128.36      139.55     45.57 o
   1   9   9        6.43        4.81     51.11 o
   3   9   9       40.38       94.52     50.67 o
   5   9   9      112.01      153.06     53.26 o
   7   9   9       70.57       64.03     49.85 o
 -40   0  10      390.94      505.33    104.83 o
 -38   0  10      945.53      921.96    120.28 o
 -36   0  10      360.91      450.84     49.91 o
 -34   0  10     2373.69     2472.43     76.94 o
 -32   0  10      769.66      790.66     52.49 o
 -30   0  10    11920.70    12980.83    170.69 o
 -28   0  10      256.42      333.60     39.81 o
 -26   0  10     5015.18     4600.07     88.97 o
 -24   0  10     2360.90     2183.60     61.25 o
 -22   0  10       51.41       83.25     45.54 o
 -20   0  10     1316.39     1614.50     50.50 o
 -18   0  10       49.62       58.38     22.01 o
 -16   0  10     1417.04     1295.59     43.57 o
 -14   0  10    16214.47    16657.95    174.74 o
 -12   0  10      457.79      396.90     31.11 o
 -10   0  10    11456.91    11949.22    132.98 o
  -8   0  10     7794.96     8061.09     99.76 o
  -6   0  10    15605.78    18258.82    180.74 o
  -4   0  10    28270.06    28946.53    315.69 o
  -2   0  10     5233.09     5928.43     80.76 o
   0   0  10     8684.21     8037.04     98.53 o
   2   0  10    15920.30    15890.07    163.09 o
   4   0  10    11642.21    12325.40    135.68 o
   6   0  10      330.81      353.50     33.50 o
   8   0  10     5848.86     7300.27    164.01 o
  10   0  10      109.38      191.09     35.98 o
  12   0  10      173.49      102.38     23.25 o
  14   0  10     2311.43     2048.53     54.34 o
  16   0  10       36.91       21.54     29.92 o
  18   0  10      361.52      262.34     38.20 o
  20   0  10    12493.16    11972.69    201.86 o
  22   0  10     5043.95     5179.53    114.75 o
  24   0  10       84.73       74.88     43.35 o
  26   0  10     2044.69     1936.67    152.71 o
  28   0  10        7.37       80.79     48.52 o
  30   0  10       28.18      110.70     62.33 o
  32   0  10      148.17      214.64     59.28 o
  34   0  10     1183.30     1396.18     96.76 o
  36   0  10       27.68       27.93     58.86 o
 -43   1  10        4.37       65.02    143.30 o
 -41   1  10      454.31      695.68     94.23 o
 -39   1  10      660.51      692.82     77.33 o
 -37   1  10      528.70      601.42     55.59 o
 -35   1  10     1604.27     1590.88     69.27 o
 -33   1  10        1.31      -19.42     28.44 o
 -31   1  10      554.18      567.81     42.37 o
 -29   1  10      164.99      221.89     36.26 o
 -27   1  10     2130.31     2016.12     45.21 o
 -25   1  10     7970.41     8097.17     84.84 o
 -23   1  10     6434.42     6559.49     86.76 o
 -21   1  10       54.39       37.38     16.54 o
 -19   1  10     3475.61     3631.93     49.68 o
 -17   1  10      234.83      351.10     21.32 o
 -15   1  10       49.81       67.60     15.46 o
 -13   1  10     4390.53     3723.34     45.97 o
 -11   1  10      533.22      802.32     24.52 o
  -9   1  10      849.47      907.04     28.53 o
  -7   1  10    32667.98    34118.74    235.51 o
  -5   1  10     1665.52     1721.43     34.31 o
  -3   1  10     1845.95     2113.61     37.44 o
  -1   1  10        8.09       -4.99     10.98 o
   1   1  10    27766.33    28072.04    183.62 o
   3   1  10     2118.13     2294.48     35.26 o
   5   1  10      149.21      191.20     17.84 o
   7   1  10      297.56      247.82     17.24 o
   9   1  10        0.08       -6.15     13.95 o
  11   1  10     1786.01     1799.22     34.93 o
  13   1  10     1119.60      951.50     29.01 o
  15   1  10      473.45      453.18     27.79 o
  17   1  10     7608.08     6977.36     82.42 o
  19   1  10    13454.50    12994.24    134.34 o
  21   1  10     7783.17     7355.59    118.32 o
  23   1  10      693.79      607.40     42.37 o
  25   1  10     2040.48     2060.07     93.79 o
  27   1  10       38.83       58.49     34.24 o
  29   1  10      730.63      732.00     52.86 o
  31   1  10      999.22     1046.07     60.54 o
  33   1  10     1013.40     1099.55     65.95 o
  35   1  10     1647.46     1662.13     75.10 o
 -42   2  10       19.42       47.75    106.68 o
 -40   2  10     3162.49     3443.34    103.01 o
 -38   2  10      344.98      352.93     96.26 o
 -36   2  10      551.49      583.43     55.39 o
 -34   2  10      420.58      444.42     51.10 o
 -32   2  10      776.05      753.56     54.46 o
 -30   2  10        0.06      -24.47     24.47 o
 -28   2  10      147.21      155.52     31.33 o
 -26   2  10      554.92      539.95     37.25 o
 -24   2  10     1164.49     1160.00     43.29 o
 -22   2  10     4235.41     4230.79     70.25 o
 -20   2  10     2114.88     2210.47     50.73 o
 -18   2  10        2.86       -1.91     15.21 o
 -16   2  10      390.56      453.69     24.32 o
 -14   2  10     3060.28     3216.04     47.34 o
 -12   2  10     1252.62     1158.20     36.03 o
 -10   2  10     3956.40     4067.46     61.56 o
  -8   2  10       39.11       84.90     33.99 o
  -6   2  10    13316.95    13577.58    112.68 o
  -4   2  10     2482.01     2451.37     39.28 o
  -2   2  10     1537.38     1533.13     32.76 o
   0   2  10      304.57      232.25     19.10 o
   2   2  10     1451.46     1516.15     35.34 o
   4   2  10    13015.61    13434.20    104.78 o
   6   2  10    12067.25    12074.52     97.95 o
   8   2  10      848.19      863.36     26.46 o
  10   2  10     3717.32     4070.60     51.07 o
  12   2  10        3.92      -15.36     16.00 o
  14   2  10     2499.87     2248.72     50.40 o
  16   2  10     1369.38     1323.83     43.43 o
  18   2  10     1374.43     1581.14     47.78 o
  20   2  10      259.60      304.36     31.63 o
  22   2  10      215.70      197.85     38.68 o
  24   2  10       49.69       34.36     28.95 o
  26   2  10      574.72      572.02     44.13 o
  28   2  10     1986.25     1999.32     65.85 o
  30   2  10      608.94      479.23     49.10 o
  32   2  10       38.81       20.07     37.71 o
  34   2  10        0.38       48.96     41.30 o
 -41   3  10        4.64       53.07     46.81 o
 -39   3  10      140.59      143.85     47.42 o
 -37   3  10      365.17      380.02     53.47 o
 -35   3  10      167.81      114.73     71.10 o
 -33   3  10      292.09      274.30     59.94 o
 -31   3  10       97.97       -4.17     34.96 o
 -29   3  10      367.29      301.17     37.71 o
 -27   3  10       13.66      -25.00     25.00 o
 -25   3  10        8.78      -17.34     23.90 o
 -23   3  10       34.92       24.74     24.42 o
 -21   3  10     1202.77     1325.64     44.80 o
 -19   3  10      670.68      768.03     36.76 o
 -17   3  10     2045.66     2224.21     51.38 o
 -15   3  10     1200.75     1180.26     40.14 o
 -13   3  10        5.09      -25.56     25.56 o
 -11   3  10      913.55     1095.71     37.84 o
  -9   3  10     2781.44     2710.43     59.15 o
  -7   3  10     4135.39     4497.78     67.94 o
  -5   3  10      429.48      476.18     28.45 o
  -3   3  10      558.58      584.89     24.77 o
  -1   3  10     5872.45     5893.71     67.66 o
   1   3  10     1224.71     1062.64     27.80 o
   3   3  10       66.40      104.46     15.10 o
   5   3  10     2030.10     2106.33     39.27 o
   7   3  10     3714.66     4123.49     52.40 o
   9   3  10     3038.49     3366.86     78.51 o
  11   3  10      848.12      816.80     36.57 o
  13   3  10      689.22      684.09     36.23 o
  15   3  10        2.57      -21.10     21.10 o
  17   3  10      209.28      223.12     29.75 o
  19   3  10     1800.01     1563.81     50.83 o
  21   3  10      189.87      147.90     30.44 o
  23   3  10      134.85       55.18     28.15 o
  25   3  10     1009.73      920.57     50.40 o
  27   3  10       12.94       17.00     31.42 o
  29   3  10      334.16      382.56     44.94 o
  31   3  10        1.73       -4.29     34.41 o
  33   3  10       18.47      -34.89     70.16 o
 -38   4  10      611.79      719.49     67.06 o
 -36   4  10      399.54      560.82     84.77 o
 -34   4  10        0.11       -0.44     37.31 o
 -32   4  10      278.08      374.03     52.11 o
 -30   4  10      202.16      168.03     43.34 o
 -28   4  10     4503.62     4135.68    104.54 o
 -26   4  10      372.04      336.57     38.29 o
 -24   4  10      168.46      165.00     32.93 o
 -22   4  10      502.11      605.36     39.10 o
 -20   4  10     2030.66     2092.13     55.73 o
 -18   4  10      191.98      130.52     33.11 o
 -16   4  10      101.59      121.01     25.76 o
 -14   4  10      160.35      205.17     26.52 o
 -12   4  10       26.17       37.45     21.71 o
 -10   4  10     1649.50     1901.22     50.00 o
  -8   4  10       54.46       45.70     22.14 o
  -6   4  10     3646.74     3577.45     64.75 o
  -4   4  10      541.95      548.35     33.95 o
  -2   4  10      508.10      544.49     32.91 o
   0   4  10      545.42      631.00     31.86 o
   2   4  10     3761.54     3722.22     51.74 o
   4   4  10      481.66      476.85     25.38 o
   6   4  10     3831.96     3769.72     53.41 o
   8   4  10     3577.69     3442.22     64.64 o
  10   4  10     5936.67     5869.59     86.40 o
  12   4  10     1256.91     1130.62     54.40 o
  14   4  10      200.12      136.67     29.45 o
  16   4  10        0.32       -7.83     25.47 o
  18   4  10      405.15      385.46     40.82 o
  20   4  10      559.83      540.32     39.99 o
  22   4  10       73.62        5.63     28.16 o
  24   4  10       48.24       -5.27     28.41 o
  26   4  10       36.07       -4.23     29.72 o
  28   4  10      374.71      362.04     45.23 o
  30   4  10      406.96      372.61     47.74 o
  32   4  10      316.83      417.28     49.67 o
 -37   5  10        7.72      -46.85     46.85 o
 -35   5  10       18.31       -3.37     44.81 o
 -33   5  10       86.28       57.68     71.87 o
 -31   5  10     1738.98     1729.19     80.45 o
 -29   5  10        2.50       -4.89     38.31 o
 -27   5  10        7.99       -8.15     69.69 o
 -25   5  10       62.91      -23.72     37.84 o
 -23   5  10      141.58       68.69     32.83 o
 -21   5  10      824.62      805.52     49.66 o
 -19   5  10        1.50       67.97     30.90 o
 -17   5  10       82.37      130.36     29.67 o
 -15   5  10     1196.37     1063.63     46.66 o
 -13   5  10      834.95      751.42     42.65 o
 -11   5  10      710.71      717.11     41.10 o
  -9   5  10      238.43      269.90     31.05 o
  -7   5  10       53.19        6.08     23.42 o
  -5   5  10     2515.81     2666.45     60.80 o
  -3   5  10      205.17      276.94     30.33 o
  -1   5  10       10.48        5.45     21.69 o
   1   5  10       45.69      -22.20     22.20 o
   3   5  10     1731.89     1646.98     80.33 o
   5   5  10     1633.84     1631.64     69.77 o
   7   5  10      693.99      788.90     57.22 o
   9   5  10      747.58      822.39     44.03 o
  11   5  10        0.27      -25.17     26.01 o
  13   5  10     1984.64     2022.49     59.53 o
  15   5  10       14.53        6.96     29.40 o
  17   5  10     2073.88     1762.19     58.92 o
  19   5  10     1250.88     1383.14     62.28 o
  21   5  10      393.91      389.49     45.34 o
  23   5  10      593.15      581.10     45.31 o
  25   5  10       36.23       37.11     32.18 o
  27   5  10      772.67      756.88     67.59 o
  29   5  10        6.99       47.40     39.03 o
 -32   6  10       45.51       92.33     75.07 o
 -30   6  10      100.65       62.13     62.66 o
 -28   6  10        0.42       -8.19     47.67 o
 -26   6  10      430.12      293.47     96.50 o
 -24   6  10     2198.87     2063.37     84.93 o
 -22   6  10       21.40        4.40     54.02 o
 -20   6  10     2129.47     2254.97     73.59 o
 -18   6  10     1230.90     1510.54     79.39 o
 -16   6  10       49.59       39.80     32.82 o
 -14   6  10      349.34      447.91     39.39 o
 -12   6  10      324.32      373.04     37.57 o
 -10   6  10     1851.12     1935.80     59.06 o
  -8   6  10     8953.88     9058.15    121.47 o
  -6   6  10     1931.58     1955.23     58.80 o
  -4   6  10       58.90       -0.08     29.21 o
  -2   6  10      166.26      149.61     31.01 o
   0   6  10     2249.24     2199.45     83.88 o
   2   6  10    20452.99    19930.39    256.81 o
   4   6  10     2309.41     2175.09     82.91 o
   6   6  10     4598.50     4438.14    110.75 o
   8   6  10      136.17       97.80     43.36 o
  10   6  10     5369.83     5076.15    118.66 o
  12   6  10      116.73      125.26     48.09 o
  14   6  10      524.31      572.53     56.88 o
  16   6  10       46.08        6.53     38.51 o
  18   6  10      119.33      126.85     39.88 o
  20   6  10     1438.87     1217.08     62.15 o
  22   6  10       79.41       27.31     33.93 o
  24   6  10      222.19      283.21     46.68 o
  26   6  10      594.20      813.27     54.56 o
 -29   7  10      184.75       90.82     53.73 o
 -27   7  10       10.82      -19.75     45.12 o
 -25   7  10      125.42      180.43     52.68 o
 -23   7  10     3464.93     3742.69    126.72 o
 -21   7  10     1276.42     1241.00     85.79 o
 -19   7  10        7.18      -32.65     32.65 o
 -17   7  10       80.60       57.33     35.50 o
 -15   7  10       29.61        0.87     32.95 o
 -13   7  10     2700.28     2457.31     76.55 o
 -11   7  10     1829.56     1659.09     65.18 o
  -9   7  10        0.38      -27.85     27.85 o
  -7   7  10       86.29       51.11     30.32 o
  -5   7  10        0.39      -17.16     29.13 o
  -3   7  10      497.03      429.00     43.47 o
  -1   7  10      601.57      638.69     48.55 o
   1   7  10     1624.46     1635.07     77.57 o
   3   7  10      246.93      298.40     50.99 o
   5   7  10      676.32      687.43     82.78 o
   7   7  10       33.68      -19.63     38.66 o
   9   7  10      503.78      584.98     58.49 o
  11   7  10      153.66      255.10     52.35 o
  13   7  10     1005.52      997.48     67.87 o
  15   7  10       79.69       -1.24     43.59 o
  17   7  10      626.59      694.17     64.53 o
  19   7  10      242.19      441.64     60.29 o
  21   7  10       11.10       19.74     54.22 o
 -22   8  10       62.18       83.89     68.57 o
 -20   8  10       10.32      -51.06     62.08 o
 -18   8  10       23.06      -40.63     40.63 o
 -16   8  10      672.72      663.77     56.68 o
 -14   8  10       76.12       68.71     38.75 o
 -12   8  10       94.56        4.36     36.56 o
 -10   8  10      103.92       67.75     37.56 o
  -8   8  10     1136.86     1160.32     68.52 o
  -6   8  10       83.03      104.71     38.03 o
  -4   8  10      145.85      161.09     39.32 o
  -2   8  10      550.94      572.77     63.92 o
   0   8  10        0.10        5.78     42.24 o
   2   8  10      107.70       47.72     46.40 o
   4   8  10      182.80      162.91     54.04 o
   6   8  10      699.94      783.77     70.61 o
   8   8  10      266.70      257.58     54.83 o
  10   8  10      443.14      514.43     74.15 o
  12   8  10        0.14      -15.89     45.06 o
  14   8  10       20.83      -39.11     47.62 o
  16   8  10     1176.87     1128.48     77.12 o
 -11   9  10     1088.61     1210.63     74.85 o
  -9   9  10       26.98      -31.37     41.75 o
  -7   9  10      134.54      109.71     46.94 o
  -5   9  10        0.02        7.13     50.86 o
  -3   9  10       22.02       42.66     52.73 o
  -1   9  10      587.33      746.14     72.25 o
   1   9  10      167.68      138.21     55.48 o
   3   9  10        3.64      -13.76     47.13 o
   5   9  10        1.64       94.94     51.92 o
 -41   1  11      204.96      155.99     77.95 o
 -39   1  11     4793.89     5193.73    118.83 o
 -37   1  11      168.41      215.88     45.68 o
 -35   1  11      371.93      453.04     43.76 o
 -33   1  11        4.97      -26.75     26.75 o
 -31   1  11       15.66      -25.82     25.82 o
 -29   1  11      182.49      111.75     33.85 o
 -27   1  11      297.74      377.11     37.74 o
 -25   1  11      299.60      299.41     25.22 o
 -23   1  11      917.98      901.58     32.74 o
 -21   1  11        0.19      -10.69     15.93 o
 -19   1  11     2110.23     2218.09     40.77 o
 -17   1  11      101.76      143.19     16.98 o
 -15   1  11     1021.44     1041.54     38.05 o
 -13   1  11     5784.00     5747.50     59.83 o
 -11   1  11      115.46      256.98     17.74 o
  -9   1  11     1195.96     1578.63     50.98 o
  -7   1  11      495.35      510.99     25.49 o
  -5   1  11     2322.02     2793.74     43.74 o
  -3   1  11     4633.69     5137.88     53.02 o
  -1   1  11     5734.14     6043.03     65.71 o
   1   1  11     2006.11     2196.00     34.98 o
   3   1  11     5648.94     6580.34     64.18 o
   5   1  11     5140.82     5076.73     55.76 o
   7   1  11     5095.24     5345.21     58.65 o
   9   1  11      280.49      282.98     19.52 o
  11   1  11        5.96       -4.74     14.19 o
  13   1  11     2895.49     2948.15     51.47 o
  15   1  11      197.95      236.89     23.88 o
  17   1  11     5346.14     5252.57     72.34 o
  19   1  11     4986.78     4866.99     84.96 o
  21   1  11     1653.82     1750.78     56.35 o
  23   1  11     1085.64      931.78     47.17 o
  25   1  11       10.52       21.65     28.68 o
  27   1  11        6.31        4.85     32.20 o
  29   1  11     1270.77     1113.07     87.05 o
  31   1  11       64.78      135.57     40.69 o
  33   1  11      277.17      295.89     57.23 o
 -42   2  11      545.97      596.03     86.16 o
 -40   2  11      919.00      736.39     75.72 o
 -38   2  11      616.12      587.87     58.44 o
 -36   2  11      224.43      166.56     44.87 o
 -34   2  11      789.74      819.18     58.35 o
 -32   2  11       21.92      -19.21     26.66 o
 -30   2  11       92.95       93.75     28.13 o
 -28   2  11      683.74      673.59     41.29 o
 -26   2  11     2176.34     2059.85    103.05 o
 -24   2  11      597.39      584.52     42.69 o
 -22   2  11     3687.25     3527.18     65.81 o
 -20   2  11     2081.23     1952.71     51.44 o
 -18   2  11     2507.76     2574.13     54.06 o
 -16   2  11     1985.77     2041.42     48.04 o
 -14   2  11     1919.92     1860.27     45.58 o
 -12   2  11      499.61      369.69     28.11 o
 -10   2  11     5769.28     6092.75     79.02 o
  -8   2  11      424.48      427.66     28.25 o
  -6   2  11     1358.24     1422.85     31.61 o
  -4   2  11      125.78      134.29     16.15 o
  -2   2  11      409.78      319.40     21.42 o
   0   2  11     1295.78     1320.75     29.25 o
   2   2  11     4126.60     4530.31     51.65 o
   4   2  11     4192.80     4843.69     54.89 o
   6   2  11      995.53      917.28     27.37 o
   8   2  11     8166.15     8275.17     78.91 o
  10   2  11     1647.47     1563.83     34.62 o
  12   2  11      458.38      518.71     29.34 o
  14   2  11     3147.89     3088.02     59.75 o
  16   2  11     1807.74     1731.59     48.89 o
  18   2  11     1483.40     1648.82     49.56 o
  20   2  11      169.61      181.20     42.27 o
  22   2  11     2911.02     2630.18     76.61 o
  24   2  11      280.10      318.10     37.58 o
  26   2  11      482.46      564.61     45.56 o
  28   2  11     2110.83     2170.96     68.85 o
  30   2  11        0.96      -35.27     35.27 o
  32   2  11        9.15       25.14     38.41 o
  34   2  11        0.62       36.17     43.99 o
 -39   3  11       49.09       56.65     47.04 o
 -37   3  11     1173.10     1163.45     70.29 o
 -35   3  11       55.11       86.37     56.89 o
 -33   3  11      481.20      471.25     58.63 o
 -31   3  11       66.69       70.39     45.78 o
 -29   3  11       39.70       43.98     31.92 o
 -27   3  11     2809.05     2754.82     70.96 o
 -25   3  11     1003.17      985.07     46.51 o
 -23   3  11      102.09       66.00     25.44 o
 -21   3  11     6251.29     6017.61     93.59 o
 -19   3  11      827.14      840.61     39.16 o
 -17   3  11      123.12      237.33     32.13 o
 -15   3  11      375.40      423.34     31.14 o
 -13   3  11     1487.96     1604.84     47.68 o
 -11   3  11     2086.04     2172.66     49.89 o
  -9   3  11        0.46      -16.95     16.95 o
  -7   3  11        0.37      -17.76     17.76 o
  -5   3  11     2674.92     2835.56     55.10 o
  -3   3  11      604.33      632.35     28.16 o
  -1   3  11      599.97      541.78     26.47 o
   1   3  11     1947.91     1967.42     35.85 o
   3   3  11      139.96      198.82     18.08 o
   5   3  11     4381.03     4405.93     61.17 o
   7   3  11       73.87       88.07     16.89 o
   9   3  11     1699.96     1837.29     42.90 o
  11   3  11      114.61       91.46     22.90 o
  13   3  11     4124.64     4133.06     71.12 o
  15   3  11      735.60      632.56     38.69 o
  17   3  11     1256.74     1027.06     44.75 o
  19   3  11     4880.92     4683.18     81.84 o
  21   3  11     2267.33     2099.45     67.57 o
  23   3  11      983.58      895.57     45.66 o
  25   3  11      958.19      821.86     49.70 o
  27   3  11      604.90      625.96     48.36 o
  29   3  11      698.88      780.80     52.07 o
  31   3  11      813.61      887.20     55.81 o
 -38   4  11      225.21      190.77     61.83 o
 -36   4  11       32.29      -38.50     38.50 o
 -34   4  11      323.25      357.04     97.49 o
 -32   4  11      165.84      130.62     45.40 o
 -30   4  11       25.09       69.31     39.91 o
 -28   4  11      420.97      474.27     75.46 o
 -26   4  11     1061.71     1126.02     53.62 o
 -24   4  11       77.64       97.79     30.62 o
 -22   4  11     1466.74     1430.96     50.53 o
 -20   4  11     3327.04     3295.82     68.83 o
 -18   4  11      578.60      623.33     38.63 o
 -16   4  11     1445.63     1376.76     47.31 o
 -14   4  11     1236.47     1386.29     46.73 o
 -12   4  11     4788.85     4854.35     78.77 o
 -10   4  11     7965.38     7905.79    102.32 o
  -8   4  11      754.83      783.49     38.20 o
  -6   4  11        4.38      -19.72     19.72 o
  -4   4  11     2709.86     2618.96     56.85 o
  -2   4  11      652.98      646.39     34.49 o
   0   4  11     1128.17     1227.11     42.10 o
   2   4  11     4212.16     4413.73     71.85 o
   4   4  11     5120.19     4694.38     66.40 o
   6   4  11      105.39      125.33     24.93 o
   8   4  11      844.93      798.05     39.70 o
  10   4  11       30.60      -14.11     23.14 o
  12   4  11      313.90      320.34     40.29 o
  14   4  11        0.97      -13.93     25.67 o
  16   4  11     2388.17     2293.17     61.03 o
  18   4  11       72.22       54.27     28.77 o
  20   4  11     1986.56     1907.35     86.27 o
  22   4  11       55.89       23.27     28.79 o
  24   4  11      139.02      120.22     42.66 o
  26   4  11      252.34      323.21     42.98 o
  28   4  11      688.88      707.41     52.57 o
  30   4  11       22.96       84.79     39.81 o
 -35   5  11        9.64      -41.70     41.70 o
 -33   5  11      243.93      257.14     61.40 o
 -31   5  11        0.05       25.50     41.71 o
 -29   5  11     1714.18     1780.72     79.99 o
 -27   5  11       73.66       51.30     40.63 o
 -25   5  11      763.38      817.23     52.79 o
 -23   5  11     9455.70     8921.50    157.20 o
 -21   5  11     1394.41     1292.58     58.04 o
 -19   5  11      281.69      277.45     40.90 o
 -17   5  11      397.55      230.47     33.46 o
 -15   5  11     2230.42     1953.76    107.64 o
 -13   5  11      145.34       47.41     27.98 o
 -11   5  11     1677.90     1687.26     53.58 o
  -9   5  11      160.94      171.91     31.53 o
  -7   5  11     9481.31     8987.75    115.53 o
  -5   5  11      932.30      896.47     43.48 o
  -3   5  11     1076.93     1202.38     46.34 o
  -1   5  11      419.14      571.21     37.43 o
   1   5  11     9920.94     9631.71    142.40 o
   3   5  11     3215.95     3108.28     72.37 o
   5   5  11      890.87      957.50    108.83 o
   7   5  11     6282.50     5869.83    122.31 o
   9   5  11     7073.57     7040.23    135.31 o
  11   5  11     8229.05     7752.32    124.23 o
  13   5  11       23.39       -3.66     30.89 o
  15   5  11       94.09       59.32     29.75 o
  17   5  11      596.50      538.38     42.71 o
  19   5  11      628.01      559.89     44.09 o
  21   5  11      117.07       74.48     33.14 o
  23   5  11      334.14      222.93     38.87 o
  25   5  11      529.46      648.63     49.27 o
  27   5  11       11.06      -17.74     33.76 o
 -32   6  11      253.87      245.59     79.19 o
 -30   6  11       14.55      -38.15     42.11 o
 -28   6  11     1394.93     1407.20     76.79 o
 -26   6  11        4.84      -38.02     38.02 o
 -24   6  11      178.97      143.33     47.37 o
 -22   6  11     7911.33     7500.35    129.74 o
 -20   6  11       72.49       62.41     40.78 o
 -18   6  11     1159.49     1140.37     57.22 o
 -16   6  11     1921.36     1930.41     67.49 o
 -14   6  11     2265.76     2238.03     66.69 o
 -12   6  11      183.82      193.82     34.03 o
 -10   6  11     1368.17     1318.30     58.50 o
  -8   6  11     2571.06     2587.97     66.41 o
  -6   6  11      151.37      101.13     30.68 o
  -4   6  11       19.67        8.68     26.99 o
  -2   6  11      530.81      574.44     41.61 o
   0   6  11     2014.83     2051.45     70.84 o
   2   6  11     2717.49     2887.47     92.86 o
   4   6  11      794.39      696.48     59.05 o
   6   6  11     1826.44     2098.57     91.22 o
   8   6  11      377.38      407.94     64.13 o
  10   6  11     1122.15      935.74     64.56 o
  12   6  11      800.77      980.66     65.23 o
  14   6  11      322.31      345.06     90.74 o
  16   6  11      818.54      908.20     64.88 o
  18   6  11      976.05      993.00     66.70 o
  20   6  11       89.43       80.75     43.10 o
  22   6  11      188.58      175.23     50.21 o
  24   6  11        0.57        5.93     39.71 o
 -27   7  11       13.70      -46.06     46.06 o
 -25   7  11      175.24      118.54     67.15 o
 -23   7  11     1901.12     1734.83     84.33 o
 -21   7  11       95.20       11.50     56.52 o
 -19   7  11      541.19      582.62     52.71 o
 -17   7  11      143.52       89.09     38.27 o
 -15   7  11       90.21       20.43     43.42 o
 -13   7  11     3432.66     2871.84    113.31 o
 -11   7  11      161.02      115.57     34.41 o
  -9   7  11     2675.79     2688.41     71.83 o
  -7   7  11       22.87       -4.77     29.12 o
  -5   7  11      113.17       97.56     34.26 o
  -3   7  11      324.54      286.87     40.82 o
  -1   7  11       46.55       25.43     40.45 o
   1   7  11     1377.90     1593.25     78.54 o
   3   7  11      111.92       88.39     45.17 o
   5   7  11     2851.45     2822.59     96.47 o
   7   7  11      831.87      716.41     64.38 o
   9   7  11      684.33      700.49     62.11 o
  11   7  11      342.10      345.01     55.47 o
  13   7  11     2630.38     2482.55     94.33 o
  15   7  11      455.89      382.49     56.88 o
  17   7  11      864.84      975.32     74.34 o
  19   7  11      592.89      610.14     65.18 o
 -22   8  11        0.05      -38.13     45.60 o
 -20   8  11      244.50      288.70     60.72 o
 -18   8  11        8.17      -40.87     40.87 o
 -16   8  11      643.99      650.11     57.89 o
 -14   8  11      215.46      151.95     41.48 o
 -12   8  11        0.09       20.31     35.08 o
 -10   8  11        4.73      -26.67     36.29 o
  -8   8  11       54.07      103.31     48.93 o
  -6   8  11      119.59      141.57     40.21 o
  -4   8  11      941.45      912.57     69.94 o
  -2   8  11      635.95      791.15     77.06 o
   0   8  11      554.31      698.12     67.40 o
   2   8  11      175.11      109.48     47.87 o
   4   8  11       95.95       78.15     53.73 o
   6   8  11      161.66      148.37     73.76 o
   8   8  11      195.76      173.11     52.18 o
  10   8  11        1.92       14.35     44.83 o
  12   8  11      115.29      224.41     54.39 o
  14   8  11       57.55      -24.02     45.17 o
  -9   9  11       65.04      135.07     98.11 o
  -7   9  11      238.25      172.01     62.22 o
  -5   9  11       71.38      -41.26     52.61 o
  -3   9  11      305.61      362.11     71.02 o
  -1   9  11        1.67       15.94     48.89 o
   1   9  11       93.14       19.82     92.73 o
 -38   0  12       64.96      -15.32     49.22 o
 -36   0  12       13.07      -45.11     45.11 o
 -34   0  12     9872.67    10537.07    246.62 o
 -32   0  12     9273.97     8935.90    200.39 o
 -30   0  12     5958.84     6695.49    117.86 o
 -28   0  12     5898.17     5543.50    104.12 o
 -26   0  12      380.31      363.77     40.32 o
 -24   0  12      289.32      153.11     39.64 o
 -22   0  12     1773.34     1781.94     57.43 o
 -20   0  12     1419.69     1217.20     49.23 o
 -18   0  12     9625.60     9567.90    126.35 o
 -16   0  12      902.09     1021.61     43.62 o
 -14   0  12    31923.60    30983.03    293.60 o
 -12   0  12    48030.59    48700.39    430.64 o
 -10   0  12    30505.23    28341.38    268.84 o
  -8   0  12    15529.57    15808.98    168.18 o
  -6   0  12     7907.56     7800.65    114.89 o
  -4   0  12     7534.54     7312.43    122.31 o
  -2   0  12     2709.97     2420.73     67.24 o
   0   0  12     1026.28     1385.24     43.03 o
   2   0  12    15565.64    14743.00    160.00 o
   4   0  12     4572.15     4289.92     73.35 o
   6   0  12     1691.68     1948.14     54.56 o
   8   0  12     2650.60     2164.69     55.28 o
  10   0  12     1471.58     1043.45     43.91 o
  12   0  12     2323.14     2323.22     60.31 o
  14   0  12     4622.45     4654.37     86.27 o
  16   0  12     7969.32     8362.86    146.91 o
  18   0  12     6364.69     6167.90    124.19 o
  20   0  12     3821.69     3840.89     99.67 o
  22   0  12      434.62      408.87     57.54 o
  24   0  12      257.89      356.10     92.73 o
  26   0  12     2417.76     2537.96    108.91 o
  28   0  12      514.60      472.30     78.96 o
  30   0  12       72.61       21.72     52.73 o
  32   0  12       23.47       84.30    108.02 o
 -41   1  12      154.41      -16.46    125.32 o
 -39   1  12      510.33      439.99    126.33 o
 -37   1  12       13.39      -38.17     38.17 o
 -35   1  12      374.35      531.64     42.33 o
 -33   1  12      121.78      166.56     32.46 o
 -31   1  12       81.20       24.65     28.27 o
 -29   1  12      264.19      289.32     33.09 o
 -27   1  12     1715.41     1847.05     54.15 o
 -25   1  12     2695.59     2772.57     61.13 o
 -23   1  12      376.10      419.84     32.78 o
 -21   1  12      204.65      240.43     27.27 o
 -19   1  12        0.39      -22.41     22.41 o
 -17   1  12      814.83      765.61     36.04 o
 -15   1  12     2595.20     2549.42     41.03 o
 -13   1  12     1477.44     1532.64     32.75 o
 -11   1  12      468.56      513.66     26.19 o
  -9   1  12     1486.70     1683.84     37.22 o
  -7   1  12      759.85      767.35     28.79 o
  -5   1  12     6198.24     6080.86     68.30 o
  -3   1  12      296.23      359.36     22.76 o
  -1   1  12     1874.07     2156.94     48.18 o
   1   1  12     6706.59     7584.54     71.15 o
   3   1  12     2274.35     1945.82     35.14 o
   5   1  12       43.56      -12.43     12.43 o
   7   1  12     3968.59     4396.17     56.30 o
   9   1  12      317.00      439.18     24.44 o
  11   1  12     4807.67     4455.49     57.13 o
  13   1  12     3291.02     3506.78     57.28 o
  15   1  12      555.35      579.17     32.83 o
  17   1  12      575.08      642.68     37.35 o
  19   1  12     1615.63     1635.25     54.46 o
  21   1  12      365.68      340.78     36.43 o
  23   1  12      879.00      810.11     45.63 o
  25   1  12      259.75      235.57     45.98 o
  27   1  12       38.85       27.48     39.72 o
  29   1  12        2.07      -32.98     32.98 o
  31   1  12     4545.99     4801.72    236.86 o
  33   1  12      141.20      237.42     46.98 o
 -40   2  12     1265.95     1273.72    136.81 o
 -38   2  12      167.31      111.20     45.06 o
 -36   2  12      220.01      127.68     44.03 o
 -34   2  12        0.71       18.53     37.27 o
 -32   2  12        2.47        6.98     31.27 o
 -30   2  12       30.44       68.50     31.95 o
 -28   2  12      134.44       94.29     29.45 o
 -26   2  12     1058.38     1081.65     46.90 o
 -24   2  12     1314.72     1288.35     51.64 o
 -22   2  12     1495.34     1462.25     47.35 o
 -20   2  12      584.03      619.93     36.53 o
 -18   2  12     2032.70     1989.81     50.08 o
 -16   2  12        7.26       46.60     20.93 o
 -14   2  12        2.16      -12.41     18.50 o
 -12   2  12       33.59       31.36     19.31 o
 -10   2  12     1773.78     1614.82     43.28 o
  -8   2  12      420.12      390.12     21.95 o
  -6   2  12     2871.95     2883.55     46.26 o
  -4   2  12     7116.56     7382.99     77.92 o
  -2   2  12      350.71      409.71     24.27 o
   0   2  12     1141.16     1493.34     30.32 o
   2   2  12      286.50      400.62     21.20 o
   4   2  12      333.42      308.23     30.43 o
   6   2  12      709.69      752.90     27.00 o
   8   2  12     1127.69     1192.26     32.12 o
  10   2  12      422.85      478.73     28.95 o
  12   2  12      111.53      176.33     23.40 o
  14   2  12     3599.67     3772.23     67.20 o
  16   2  12      651.54      688.15     38.76 o
  18   2  12     1216.79     1254.07     48.33 o
  20   2  12     1943.19     2046.14     72.57 o
  22   2  12       11.63      -18.08     27.53 o
  24   2  12     1430.49     1418.82     57.00 o
  26   2  12     1648.11     1592.32     60.57 o
  28   2  12     1837.20     1565.62     68.42 o
  30   2  12      189.29      134.52     41.11 o
  32   2  12        8.00       -7.06     76.28 o
 -39   3  12      280.42      275.67     55.06 o
 -37   3  12      725.88      752.93     65.05 o
 -35   3  12       63.43       63.20     42.06 o
 -33   3  12      116.82      105.91     40.43 o
 -31   3  12      447.41      468.79     43.54 o
 -29   3  12        0.02       23.67     28.55 o
 -27   3  12     1088.72     1093.97     47.15 o
 -25   3  12     4100.47     4163.46     77.58 o
 -23   3  12       17.74       14.69     24.63 o
 -21   3  12     3340.56     3126.30     65.78 o
 -19   3  12      223.32      179.05     28.00 o
 -17   3  12      888.13      854.53     39.69 o
 -15   3  12      369.33      350.03     29.64 o
 -13   3  12     3483.96     3486.52     64.88 o
 -11   3  12     1782.34     1814.58     48.42 o
  -9   3  12      106.87       73.86     22.51 o
  -7   3  12     1271.12     1422.46     43.33 o
  -5   3  12     2051.82     1879.10     48.91 o
  -3   3  12      233.97      299.84     26.94 o
  -1   3  12       76.67      116.10     18.54 o
   1   3  12      536.62      542.12     29.06 o
   3   3  12    11764.28    11936.90    113.38 o
   5   3  12      430.20      493.11     32.03 o
   7   3  12        5.73       21.06     15.96 o
   9   3  12     1697.12     1538.36     45.25 o
  11   3  12        0.04      -30.12     30.12 o
  13   3  12     2080.67     2236.16     68.19 o
  15   3  12       21.87      -26.62     30.62 o
  17   3  12      777.88      795.10     42.76 o
  19   3  12      745.69      825.53     49.91 o
  21   3  12     5921.01     5761.80    113.45 o
  23   3  12      737.36      713.69     54.29 o
  25   3  12      380.48      394.57     60.82 o
  27   3  12       87.80       41.24     46.22 o
  29   3  12      964.96      919.36     56.74 o
  31   3  12       15.35       34.74     37.83 o
 -38   4  12       37.73      -19.42     44.86 o
 -36   4  12      350.52      351.67     56.84 o
 -34   4  12      134.29       78.37     42.78 o
 -32   4  12       57.30       50.57     40.85 o
 -30   4  12      408.55      413.74     54.17 o
 -28   4  12     1444.76     1482.13     60.15 o
 -26   4  12      853.19      692.14     48.29 o
 -24   4  12      119.19      139.83     33.39 o
 -22   4  12     3093.74     2885.44     66.81 o
 -20   4  12       98.15       73.47     27.60 o
 -18   4  12       34.28       67.91     26.92 o
 -16   4  12      859.66      907.49     43.46 o
 -14   4  12        0.10        0.40     22.76 o
 -12   4  12      474.13      553.69     36.81 o
 -10   4  12      866.53      809.41     40.68 o
  -8   4  12     1102.58     1107.74     44.83 o
  -6   4  12       42.41       77.48     24.42 o
  -4   4  12       14.21        1.34     21.54 o
  -2   4  12     7423.08     7148.51     96.57 o
   0   4  12      434.97      409.18     32.75 o
   2   4  12      910.17      931.26     41.16 o
   4   4  12     2221.72     2211.51     54.46 o
   6   4  12     6730.81     7038.80    108.95 o
   8   4  12       24.93       19.28     28.12 o
  10   4  12     2540.41     2607.38     69.99 o
  12   4  12     8092.24     7546.77    104.34 o
  14   4  12       17.32      -25.14     25.14 o
  16   4  12      217.23      120.72     30.32 o
  18   4  12     2339.68     2289.36     63.15 o
  20   4  12      998.22      988.14     48.29 o
  22   4  12        5.79      -29.08     29.08 o
  24   4  12       99.28      106.08     44.24 o
  26   4  12       24.61       21.34     34.59 o
  28   4  12     1404.41     1264.75     62.72 o
 -35   5  12      575.86      591.45     65.64 o
 -33   5  12      307.35      257.82     84.58 o
 -31   5  12     2471.28     2454.73     92.50 o
 -29   5  12      561.00      635.05     62.05 o
 -27   5  12     2887.04     2899.28     96.56 o
 -25   5  12      453.63      415.19     44.04 o
 -23   5  12     2719.53     2906.04     79.53 o
 -21   5  12     1927.79     1733.75     92.16 o
 -19   5  12        0.71      -25.24     25.24 o
 -17   5  12     3542.10     3443.93     74.73 o
 -15   5  12     3932.57     3729.75     76.52 o
 -13   5  12      454.49      544.61     40.02 o
 -11   5  12     4875.48     4797.39     84.87 o
  -9   5  12       72.26       65.56     26.87 o
  -7   5  12     1377.21     1157.28     48.11 o
  -5   5  12     2733.58     2703.51     68.14 o
  -3   5  12     5293.65     5063.05     85.09 o
  -1   5  12      213.23      159.44     30.21 o
   1   5  12       85.73       30.19     26.81 o
   3   5  12      180.12      215.66     43.23 o
   5   5  12     8741.18     8934.44    154.46 o
   7   5  12      733.57      777.30     59.44 o
   9   5  12     1525.32     1455.27     70.36 o
  11   5  12      262.31      216.01     50.68 o
  13   5  12        4.74      -34.08     34.08 o
  15   5  12      700.11      604.97     49.83 o
  17   5  12        0.44      -31.34     31.34 o
  19   5  12      741.45      679.38     52.65 o
  21   5  12      217.18      171.89     40.99 o
  23   5  12       13.27      -23.85     35.78 o
  25   5  12        3.07       13.00     37.96 o
  27   5  12      332.22      347.67     48.90 o
 -32   6  12       12.81       -1.77     51.24 o
 -30   6  12      607.67      672.36     67.49 o
 -28   6  12       93.96       58.77     45.49 o
 -26   6  12      317.56      290.51     54.15 o
 -24   6  12      326.62      416.17     59.99 o
 -22   6  12      568.16      427.48     45.84 o
 -20   6  12      106.74       71.12     48.28 o
 -18   6  12        4.62      -15.12     31.89 o
 -16   6  12       10.93      -29.85     29.85 o
 -14   6  12       31.84       25.26     29.29 o
 -12   6  12      491.75      613.51     43.31 o
 -10   6  12     1809.80     1614.82     56.61 o
  -8   6  12     1073.64     1086.35     50.08 o
  -6   6  12     1859.56     1611.01     56.47 o
  -4   6  12      256.95      254.67     34.89 o
  -2   6  12       62.78       59.57     32.08 o
   0   6  12      391.62      495.37     54.67 o
   2   6  12       29.90       25.03     54.02 o
   4   6  12      334.90      364.18     51.27 o
   6   6  12      305.22      263.57     50.82 o
   8   6  12      903.59     1072.73     75.63 o
  10   6  12      640.54      566.14     66.59 o
  12   6  12       15.32       32.01     41.69 o
  14   6  12     1280.50     1215.76    101.11 o
  16   6  12        1.01       -0.56     41.50 o
  18   6  12      160.59       80.24     45.93 o
  20   6  12        3.03      -40.18     40.18 o
  22   6  12       66.22      -21.99     43.62 o
 -27   7  12       68.65       59.36     46.99 o
 -25   7  12      343.62      300.22     57.75 o
 -23   7  12      901.47      801.50     69.86 o
 -21   7  12     1149.40     1076.30     79.15 o
 -19   7  12      236.43      255.69     44.36 o
 -17   7  12      103.58       -4.57     37.55 o
 -15   7  12     3907.44     3564.74     91.93 o
 -13   7  12     2663.60     2634.90     87.26 o
 -11   7  12     2842.67     2834.80     75.24 o
  -9   7  12      334.10      266.31     38.63 o
  -7   7  12     1083.02      980.02     52.01 o
  -5   7  12      727.56      749.30     52.32 o
  -3   7  12     1254.17     1339.88     60.87 o
  -1   7  12      204.15      243.97     68.95 o
   1   7  12      208.15      229.16     50.56 o
   3   7  12       36.28       63.39     45.05 o
   5   7  12       17.38       24.52     41.65 o
   7   7  12      898.66      721.10     63.89 o
   9   7  12       68.28       87.00     46.89 o
  11   7  12      357.39      350.97     56.81 o
  13   7  12      614.24      601.20     69.88 o
  15   7  12      142.75       84.66     47.30 o
  17   7  12        2.49      -42.46     42.46 o
  19   7  12     1174.53     1181.02     76.73 o
 -20   8  12      580.52      695.00     69.43 o
 -18   8  12      357.15      219.26     62.46 o
 -16   8  12      858.16      784.53     60.13 o
 -14   8  12     1442.81     1213.92     65.90 o
 -12   8  12       26.29       25.83     38.77 o
 -10   8  12      449.22      287.26     56.34 o
  -8   8  12      458.46      583.02    103.71 o
  -6   8  12     1894.68     1856.43     96.64 o
  -4   8  12      188.98      209.36     60.43 o
  -2   8  12       12.63       52.24     47.77 o
   0   8  12      159.82      119.83     50.15 o
   2   8  12     1992.95     1884.66     89.37 o
   4   8  12      524.11      471.20     92.33 o
   6   8  12        0.09        1.02     44.20 o
   8   8  12      314.50      302.92     58.33 o
  10   8  12       24.95      -32.61     46.80 o
  12   8  12        2.14       15.00     48.35 o
 -41   1  13       19.23      -41.50    117.09 o
 -39   1  13       65.82       -6.55    107.52 o
 -37   1  13      602.03      663.34    103.65 o
 -35   1  13       13.78       -6.50     35.07 o
 -33   1  13       66.08        3.90     34.48 o
 -31   1  13     8759.93     9067.94    177.51 o
 -29   1  13     1263.75     1388.02     51.41 o
 -27   1  13    20884.99    20486.66    195.31 o
 -25   1  13       39.85       12.11     35.06 o
 -23   1  13     2748.10     2842.86     61.70 o
 -21   1  13      381.50      426.45     34.07 o
 -19   1  13      979.53      853.08     41.07 o
 -17   1  13     4706.77     4188.28     77.16 o
 -15   1  13        0.07       31.46     17.87 o
 -13   1  13       49.98       41.40     17.33 o
 -11   1  13     3558.69     3687.83     55.18 o
  -9   1  13    13497.79    13567.70    119.28 o
  -7   1  13     2557.55     2529.39     45.10 o
  -5   1  13       96.03       59.84     14.11 o
  -3   1  13      148.68       67.91     14.46 o
  -1   1  13     4368.31     4885.33     55.08 o
   1   1  13     1846.60     1846.65     35.11 o
   3   1  13       82.46       57.54     15.24 o
   5   1  13      599.28      738.29     27.27 o
   7   1  13       22.98       64.23     16.27 o
   9   1  13     1342.54     1154.87     32.84 o
  11   1  13     1065.45     1046.42     34.07 o
  13   1  13      874.85      823.04     35.30 o
  15   1  13      169.71      153.15     24.96 o
  17   1  13     3773.30     3736.86     75.34 o
  19   1  13       35.32       20.59     27.55 o
  21   1  13     3089.00     3060.48     72.25 o
  23   1  13      519.75      536.40     42.85 o
  25   1  13     1033.42     1153.63     58.79 o
  27   1  13      526.93      625.21     51.43 o
  29   1  13       39.87       53.68     45.63 o
  31   1  13     1079.65     1283.80     66.77 o
 -40   2  13       19.44      -25.74     42.50 o
 -38   2  13      203.04      210.11     49.77 o
 -36   2  13        1.21      -48.69     48.69 o
 -34   2  13      106.02       14.81     31.73 o
 -32   2  13      356.24      336.27     37.87 o
 -30   2  13      635.88      625.07     43.25 o
 -28   2  13        6.71      -15.77     28.27 o
 -26   2  13      366.62      312.20     50.95 o
 -24   2  13     2680.42     2503.57     67.88 o
 -22   2  13      594.68      601.14     38.55 o
 -20   2  13      512.04      483.07     34.61 o
 -18   2  13       13.16       39.75     24.88 o
 -16   2  13       10.29      -11.35     20.83 o
 -14   2  13       40.43       -9.41     18.68 o
 -12   2  13     1270.46     1246.04     41.98 o
 -10   2  13      332.88      378.07     28.59 o
  -8   2  13      136.99       69.72     21.38 o
  -6   2  13      463.30      527.40     26.76 o
  -4   2  13       29.55       65.34     17.41 o
  -2   2  13        1.62      -16.44     17.46 o
   0   2  13     1819.18     1811.00     40.28 o
   2   2  13      853.79      845.17     27.39 o
   4   2  13     1261.35     1335.22     32.83 o
   6   2  13        0.58      -15.37     15.37 o
   8   2  13     3532.04     3471.53     57.12 o
  10   2  13     1221.81     1375.29     40.15 o
  12   2  13      127.15       98.75     23.22 o
  14   2  13     1577.14     1551.99     47.95 o
  16   2  13      110.77       95.37     30.60 o
  18   2  13     1027.44      918.07     58.33 o
  20   2  13       38.15       16.67     27.23 o
  22   2  13      570.25      709.54     52.89 o
  24   2  13      585.81      610.92     45.72 o
  26   2  13      778.47      891.56     51.51 o
  28   2  13       64.70       96.42     39.00 o
  30   2  13      403.95      377.90     49.37 o
 -39   3  13        0.27       26.91     77.75 o
 -37   3  13      475.27      512.38     98.79 o
 -35   3  13       64.37       50.53     40.82 o
 -33   3  13       22.48       -9.54     39.45 o
 -31   3  13     1162.60     1066.47     57.36 o
 -29   3  13      869.46      850.83     49.46 o
 -27   3  13      774.05      607.72     44.95 o
 -25   3  13     1529.68     1496.61     63.72 o
 -23   3  13     1397.68     1316.64     49.44 o
 -21   3  13      479.99      419.50     36.00 o
 -19   3  13     4590.49     4337.99     88.58 o
 -17   3  13      148.18      116.47     26.20 o
 -15   3  13     1663.92     1484.78     47.38 o
 -13   3  13     3080.72     3100.83     63.29 o
 -11   3  13      135.60      150.54     25.11 o
  -9   3  13      450.10      580.37     35.56 o
  -7   3  13       75.34       38.81     21.76 o
  -5   3  13      493.82      500.88     33.18 o
  -3   3  13     3039.54     2700.54     71.98 o
  -1   3  13    10464.14    10367.25    117.42 o
   1   3  13     1321.00     1188.48     42.77 o
   3   3  13      129.77      128.11     22.23 o
   5   3  13        0.57      -13.77     18.35 o
   7   3  13      299.32      368.12     32.13 o
   9   3  13     3860.18     3806.06     67.92 o
  11   3  13     3596.01     3590.42     73.35 o
  13   3  13     1812.97     1808.54     52.74 o
  15   3  13     1362.53     1199.50     54.82 o
  17   3  13      323.03      411.05     36.66 o
  19   3  13      160.75      152.62     31.45 o
  21   3  13     1077.37     1164.31     50.07 o
  23   3  13      306.50      410.92     42.82 o
  25   3  13      399.75      635.14     47.98 o
  27   3  13      453.01      568.53     51.27 o
  29   3  13      308.25      273.76     43.72 o
 -36   4  13       48.25       -1.09     76.09 o
 -34   4  13      498.26      528.11     59.57 o
 -32   4  13       21.31       32.06     53.11 o
 -30   4  13      370.55      363.68     51.11 o
 -28   4  13     2301.38     2217.51     93.48 o
 -26   4  13      292.13      277.50     42.14 o
 -24   4  13       33.64       -0.63     26.14 o
 -22   4  13     1175.76     1114.71     63.36 o
 -20   4  13      483.39      475.06     38.51 o
 -18   4  13      404.57      347.26     34.61 o
 -16   4  13      187.62      174.52     30.11 o
 -14   4  13      271.40      231.40     32.01 o
 -12   4  13      343.22      325.94     32.93 o
 -10   4  13     6252.83     6333.83     93.84 o
  -8   4  13     1742.33     1733.18     52.20 o
  -6   4  13      822.27      933.49     42.22 o
  -4   4  13      231.12      195.92     29.01 o
  -2   4  13     6984.69     6747.73     95.66 o
   0   4  13    10944.11    10504.73    123.57 o
   2   4  13      198.90      206.94     29.56 o
   4   4  13      427.43      438.78     46.77 o
   6   4  13       34.48       37.18     37.14 o
   8   4  13       79.77       56.71     36.89 o
  10   4  13      233.22      232.72     44.16 o
  12   4  13      496.82      584.50     57.63 o
  14   4  13     1032.42     1042.99     53.90 o
  16   4  13     7088.18     6767.82    117.35 o
  18   4  13      872.85      589.66     48.38 o
  20   4  13     2331.30     2380.34     65.97 o
  22   4  13      715.53      588.86     44.06 o
  24   4  13      513.41      514.57     48.20 o
  26   4  13     1297.59     1288.77     61.68 o
  28   4  13     1587.41     1620.47     74.26 o
 -35   5  13       82.14       50.45     51.10 o
 -33   5  13        2.78      -37.07     42.53 o
 -31   5  13      169.73      205.40     51.56 o
 -29   5  13     1050.23     1071.63     69.63 o
 -27   5  13      353.77      306.56     52.27 o
 -25   5  13     1990.95     2306.03     74.62 o
 -23   5  13        7.69       13.36     32.64 o
 -21   5  13       75.92       38.97     31.88 o
 -19   5  13        3.96      -27.35     27.35 o
 -17   5  13      503.85      407.11     38.58 o
 -15   5  13     1811.24     1637.12     55.68 o
 -13   5  13       28.19       -9.70     26.82 o
 -11   5  13     4416.50     4044.27     79.64 o
  -9   5  13     1560.00     1414.78     80.80 o
  -7   5  13      299.99      297.79     37.24 o
  -5   5  13      102.76      124.71     29.97 o
  -3   5  13      838.61      755.56     43.31 o
  -1   5  13      281.52      245.44     33.12 o
   1   5  13    11020.06    10786.77    144.85 o
   3   5  13     1889.67     1970.59     77.82 o
   5   5  13      363.33      374.87     62.90 o
   7   5  13     2305.02     2196.20     82.19 o
   9   5  13     2949.91     3028.60     93.47 o
  11   5  13      117.19       83.14     41.43 o
  13   5  13     2025.08     1967.93     91.85 o
  15   5  13        8.40      -37.96     37.96 o
  17   5  13     2615.55     2398.87     87.95 o
  19   5  13     1571.74     1544.26    119.97 o
  21   5  13       63.36       48.53     37.12 o
  23   5  13      736.15      674.68     56.33 o
  25   5  13      710.31      587.36     55.99 o
 -30   6  13      451.30      499.10     62.76 o
 -28   6  13     2578.36     2930.51    147.43 o
 -26   6  13     1571.73     1397.90     77.95 o
 -24   6  13       62.83       67.37     37.64 o
 -22   6  13      587.69      563.25     51.03 o
 -20   6  13       70.07       85.69     42.84 o
 -18   6  13      710.87      821.32     54.39 o
 -16   6  13     1114.34      960.05     50.25 o
 -14   6  13     5372.57     4784.76     91.61 o
 -12   6  13      190.81      150.81     33.35 o
 -10   6  13      375.63      371.68     38.88 o
  -8   6  13     4047.04     3830.57     96.55 o
  -6   6  13     1038.19     1165.26     76.03 o
  -4   6  13     3934.25     3949.07     81.06 o
  -2   6  13      786.77      798.39     50.07 o
   0   6  13     2822.26     2790.07    117.02 o
   2   6  13      896.38      900.98     63.85 o
   4   6  13      787.57      770.22     62.51 o
   6   6  13     1971.38     2165.24     85.65 o
   8   6  13     1849.28     1641.31     78.47 o
  10   6  13      554.23      586.10     60.58 o
  12   6  13       28.80       63.46     42.82 o
  14   6  13       35.41       98.69     45.03 o
  16   6  13      276.03      234.45     58.68 o
  18   6  13      814.47      784.08     99.61 o
  20   6  13       68.19       -2.85     43.53 o
  22   6  13        2.68       15.49     47.29 o
 -25   7  13      249.46       91.82     50.94 o
 -23   7  13      261.51      216.80     85.69 o
 -21   7  13      226.50      223.92     57.97 o
 -19   7  13     1879.94     1875.01     74.69 o
 -17   7  13      486.81      404.55     48.36 o
 -15   7  13       74.87       80.89     43.45 o
 -13   7  13     2792.88     2711.34     88.12 o
 -11   7  13      708.63      591.10     47.03 o
  -9   7  13        7.97       -4.57     34.58 o
  -7   7  13     1537.43     1620.19     66.47 o
  -5   7  13      252.12      232.76     40.27 o
  -3   7  13       76.25       58.00     44.40 o
  -1   7  13       29.84       60.98     44.35 o
   1   7  13     2529.01     2448.17     94.05 o
   3   7  13        4.99       52.46     45.74 o
   5   7  13        2.25      -20.41     41.93 o
   7   7  13      971.88      882.30     68.92 o
   9   7  13       24.49       57.49     47.41 o
  11   7  13       37.53      -36.60     42.56 o
  13   7  13      261.85      269.11     54.98 o
  15   7  13      204.33      189.45     54.21 o
  17   7  13     1291.81     1420.99     81.53 o
 -18   8  13      116.01       33.49     40.74 o
 -16   8  13      238.92      179.00     45.83 o
 -14   8  13      176.04      103.33     41.28 o
 -12   8  13      135.80       75.47     42.92 o
 -10   8  13      857.22      798.80     64.95 o
  -8   8  13       16.98       64.20     38.33 o
  -6   8  13      644.42      569.84     75.12 o
  -4   8  13      224.05      144.85     54.66 o
  -2   8  13      583.68      685.50     70.24 o
   0   8  13        9.05       39.87     48.26 o
   2   8  13      217.70      214.07     72.44 o
   4   8  13       10.50      -26.95     46.98 o
   6   8  13      277.37      222.22     55.30 o
   8   8  13       16.45       33.83     48.95 o
 -38   0  14       37.14      -63.67     63.67 o
 -36   0  14      704.36      769.73    132.04 o
 -34   0  14     1369.08     1407.58    158.25 o
 -32   0  14      586.01      685.70     76.13 o
 -30   0  14      157.77      230.26     58.05 o
 -28   0  14     1861.02     2000.25    100.70 o
 -26   0  14      141.82      113.10     49.18 o
 -24   0  14     4382.89     4683.44    237.88 o
 -22   0  14       10.19       16.78     33.22 o
 -20   0  14      308.43      330.75     43.29 o
 -18   0  14       44.87       -6.65     27.69 o
 -16   0  14        6.08      -24.96     25.70 o
 -14   0  14     1082.44     1041.90     59.70 o
 -12   0  14     6916.86     6560.20    119.44 o
 -10   0  14     1242.66     1100.50     45.09 o
  -8   0  14     6077.70     5896.67     90.77 o
  -6   0  14      101.45      162.66     25.71 o
  -4   0  14      986.21     1126.48     43.02 o
  -2   0  14    15725.74    16700.05    180.32 o
   0   0  14     5652.62     5529.22     87.38 o
   2   0  14     2567.20     2582.31     60.32 o
   4   0  14     2459.19     2639.94     61.69 o
   6   0  14     4027.52     3751.97     74.62 o
   8   0  14     3447.66     3558.36     74.47 o
  10   0  14      443.09      610.19     42.43 o
  12   0  14      249.41      322.24     74.39 o
  14   0  14     1038.87     1048.58     59.77 o
  16   0  14     8577.07     8845.53    155.27 o
  18   0  14     2913.06     2982.49     90.59 o
  20   0  14     1019.14     1074.55    115.75 o
  22   0  14       76.22       11.87     43.35 o
  24   0  14        3.40       -8.87     48.38 o
  26   0  14     1784.33     1992.37    139.60 o
  28   0  14     1812.56     1824.32    102.87 o
  30   0  14      106.87      156.35     59.16 o
 -41   1  14     1537.16     1646.48    110.41 o
 -39   1  14      202.79      157.44     64.24 o
 -37   1  14      522.07      563.64     95.38 o
 -35   1  14      108.66      111.94     40.54 o
 -33   1  14       84.29       62.79     38.09 o
 -31   1  14       10.31        9.75     31.21 o
 -29   1  14     1502.34     1538.70     59.47 o
 -27   1  14     4570.53     4659.95     82.10 o
 -25   1  14     2837.73     2901.51     65.38 o
 -23   1  14      385.22      278.15     32.29 o
 -21   1  14     5848.35     5844.23     86.93 o
 -19   1  14     1262.96     1339.78     45.42 o
 -17   1  14    12543.85    12588.73    132.65 o
 -15   1  14     7114.00     7305.60     93.81 o
 -13   1  14     1561.10     1641.88     46.16 o
 -11   1  14     2355.69     2383.36     46.21 o
  -9   1  14       13.06       -5.53     15.77 o
  -7   1  14       53.61       72.24     18.02 o
  -5   1  14      165.60       99.58     18.74 o
  -3   1  14        0.67       -8.30     13.06 o
  -1   1  14      502.73      504.40     25.38 o
   1   1  14       94.63      159.50     17.80 o
   3   1  14     3846.28     4202.91     54.40 o
   5   1  14      147.80      121.55     18.06 o
   7   1  14      766.16      666.07     29.43 o
   9   1  14      817.34      685.83     30.14 o
  11   1  14     8081.26     8066.43     91.83 o
  13   1  14      936.07      899.48     37.55 o
  15   1  14      789.76      655.82     55.12 o
  17   1  14     1269.01     1191.68     49.90 o
  19   1  14      763.11      705.83     43.81 o
  21   1  14      128.35       98.25     31.67 o
  23   1  14     3547.70     3700.31    114.37 o
  25   1  14      373.80      550.30     49.53 o
  27   1  14      298.42      290.90     44.66 o
  29   1  14      334.33      393.75     86.18 o
 -40   2  14      303.84      186.59     66.53 o
 -38   2  14        9.46      -17.34     62.67 o
 -36   2  14        8.15       21.56     40.80 o
 -34   2  14      213.79      177.41     38.01 o
 -32   2  14       82.85       24.32     30.46 o
 -30   2  14     1141.60     1157.48     50.75 o
 -28   2  14     1967.40     1872.80     58.01 o
 -26   2  14     2302.24     2210.88     60.49 o
 -24   2  14      143.04      177.27     31.51 o
 -22   2  14       32.36       39.83     26.15 o
 -20   2  14       54.08       60.91     25.39 o
 -18   2  14      420.11      354.90     56.87 o
 -16   2  14     2492.11     2306.70     55.49 o
 -14   2  14      569.39      548.90     34.99 o
 -12   2  14     1018.93     1048.22     41.13 o
 -10   2  14        0.66      -10.84     28.59 o
  -8   2  14        0.55       -4.27     19.89 o
  -6   2  14      173.62      160.83     24.83 o
  -4   2  14     2266.31     2343.59     65.61 o
  -2   2  14     3688.53     3068.29     52.05 o
   0   2  14     2833.10     2813.44     50.63 o
   2   2  14     7388.81     7503.65     85.19 o
   4   2  14     1506.07     1568.51     41.15 o
   6   2  14     7166.49     7638.85     94.28 o
   8   2  14      146.31      169.00     23.96 o
  10   2  14     1021.45     1093.38     40.42 o
  12   2  14      655.14      752.31     44.63 o
  14   2  14      218.79      295.08     33.91 o
  16   2  14      443.22      395.13     37.19 o
  18   2  14      182.04      131.69     29.48 o
  20   2  14        1.84      -27.17     27.17 o
  22   2  14      614.29      568.02     53.27 o
  24   2  14      115.23       97.25     34.40 o
  26   2  14     1148.70     1029.53     55.34 o
  28   2  14      365.06      398.14     48.72 o
  30   2  14      202.08      251.13     46.09 o
 -39   3  14      323.61      269.43     88.54 o
 -37   3  14        9.09      -15.37     60.62 o
 -35   3  14       21.84        5.67     42.12 o
 -33   3  14      252.32      194.10     47.82 o
 -31   3  14      561.69      477.97     45.90 o
 -29   3  14      295.31      365.91     43.43 o
 -27   3  14        0.51      -25.86     25.86 o
 -25   3  14      187.70      215.30     32.49 o
 -23   3  14      264.34      244.13     33.17 o
 -21   3  14     1571.41     1629.65     70.46 o
 -19   3  14      648.10      580.24     39.48 o
 -17   3  14        1.21      -23.12     23.12 o
 -15   3  14     2058.82     1980.78     54.58 o
 -13   3  14     2749.00     2718.10     61.46 o
 -11   3  14       29.08       20.34     23.83 o
  -9   3  14     2623.41     2452.18     57.84 o
  -7   3  14      360.66      321.02     31.20 o
  -5   3  14      137.90       78.97     24.57 o
  -3   3  14      552.44      570.52     36.97 o
  -1   3  14     2120.02     1993.65     52.97 o
   1   3  14     1461.73     1382.79     46.73 o
   3   3  14      839.10      994.81     42.53 o
   5   3  14      448.15      494.76     31.78 o
   7   3  14      775.53      724.32     41.54 o
   9   3  14      753.06      803.43     47.17 o
  11   3  14     1091.13     1006.12     51.23 o
  13   3  14       41.25       43.33     26.13 o
  15   3  14      823.04      668.84     41.55 o
  17   3  14      142.21      206.50     32.16 o
  19   3  14      312.13      274.01     34.80 o
  21   3  14      122.25      109.93     34.16 o
  23   3  14      438.37      538.20     46.43 o
  25   3  14      260.65      174.31     39.35 o
  27   3  14       69.54       70.77     37.87 o
 -36   4  14       22.86       59.31     63.48 o
 -34   4  14       33.67      -20.47     46.84 o
 -32   4  14     2025.93     2058.27     86.37 o
 -30   4  14        0.02        6.19     42.38 o
 -28   4  14        0.48      -21.28     35.36 o
 -26   4  14      135.30      152.32     34.49 o
 -24   4  14      356.41      355.72     48.24 o
 -22   4  14       50.22      -26.51     26.51 o
 -20   4  14      251.64      249.93     33.80 o
 -18   4  14        5.04      -21.94     25.26 o
 -16   4  14     1134.55     1051.70     47.69 o
 -14   4  14       48.18       60.42     27.91 o
 -12   4  14        9.96       -9.68     25.60 o
 -10   4  14     1249.60     1119.11     47.11 o
  -8   4  14     1009.94     1091.86     72.92 o
  -6   4  14       26.80      -26.65     26.65 o
  -4   4  14       45.82       20.40     25.98 o
  -2   4  14     2366.19     2341.84     63.23 o
   0   4  14     5166.26     5133.73     85.13 o
   2   4  14     2568.44     2502.34     61.36 o
   4   4  14      373.65      349.93     46.89 o
   6   4  14    12774.89    12064.92    181.22 o
   8   4  14     7272.84     6882.78    133.00 o
  10   4  14      581.59      607.03     54.18 o
  12   4  14     2224.90     2004.83     77.69 o
  14   4  14     1309.18     1150.76     86.18 o
  16   4  14      377.43      447.75     45.55 o
  18   4  14     1071.33      894.05     54.75 o
  20   4  14     1268.55     1166.87     63.10 o
  22   4  14      144.21       56.43     37.07 o
  24   4  14       39.07       20.32     39.84 o
  26   4  14       18.75       10.76     45.54 o
 -33   5  14     1864.67     2037.32     90.24 o
 -31   5  14      120.99       18.84     60.57 o
 -29   5  14       54.74      100.51     48.48 o
 -27   5  14        0.51      -15.65     31.34 o
 -25   5  14        2.82       -6.78     31.62 o
 -23   5  14      409.48      353.76     43.46 o
 -21   5  14      533.29      494.44     54.39 o
 -19   5  14       11.87       48.08     29.74 o
 -17   5  14        0.97      -26.26     26.26 o
 -15   5  14      814.56      700.11     44.78 o
 -13   5  14      419.53      448.15     39.62 o
 -11   5  14       53.88       70.22     28.93 o
  -9   5  14      811.01      675.35     43.88 o
  -7   5  14     1062.40     1032.06     47.76 o
  -5   5  14      149.86      150.74     32.05 o
  -3   5  14     1385.66     1291.83     71.80 o
  -1   5  14      237.72      250.33     34.37 o
   1   5  14      521.98      470.21     67.99 o
   3   5  14     1659.11     1542.69     89.48 o
   5   5  14     1450.81     1243.51     74.78 o
   7   5  14       58.46       47.94     39.90 o
   9   5  14        0.44       28.68     40.63 o
  11   5  14       17.62      -11.30     38.80 o
  13   5  14     1099.56      993.82     65.01 o
  15   5  14      210.92      229.46     48.61 o
  17   5  14       59.85       33.88     41.37 o
  19   5  14        0.51       23.94     41.49 o
  21   5  14       34.33       70.26     45.07 o
  23   5  14      544.90      671.57     63.10 o
 -30   6  14       24.99       45.16     81.57 o
 -28   6  14       27.31       86.18     52.08 o
 -26   6  14        0.83      -43.57     43.57 o
 -24   6  14     2129.76     2114.33     76.77 o
 -22   6  14      139.03       33.61     39.41 o
 -20   6  14     4031.07     4414.50    150.95 o
 -18   6  14       46.47       58.27     43.86 o
 -16   6  14      335.88      370.33     46.29 o
 -14   6  14       69.56       48.90     31.70 o
 -12   6  14      587.87      594.69     44.82 o
 -10   6  14      546.09      527.57     43.98 o
  -8   6  14     1322.94     1120.73     51.78 o
  -6   6  14      718.70      858.82     48.19 o
  -4   6  14      812.79      842.24     52.12 o
  -2   6  14       28.59       58.87     59.26 o
   0   6  14      325.01      343.18     53.88 o
   2   6  14       64.54       11.94     41.08 o
   4   6  14     2202.98     2405.60    114.50 o
   6   6  14      152.12      139.40     46.77 o
   8   6  14     1131.29     1011.11     68.09 o
  10   6  14      785.71      738.16     63.57 o
  12   6  14      312.45      296.87     53.46 o
  14   6  14     1106.33     1216.55     73.13 o
  16   6  14      195.13      231.89     52.55 o
  18   6  14      549.80      644.53     65.25 o
  20   6  14       35.86       25.62     47.83 o
 -25   7  14      422.52      405.70     62.24 o
 -23   7  14      965.12      939.17     98.64 o
 -21   7  14      184.33      143.35     43.60 o
 -19   7  14     2159.65     2217.19    113.33 o
 -17   7  14      121.09      106.21     45.89 o
 -15   7  14      226.13      147.27     46.14 o
 -13   7  14       67.30       60.44     34.78 o
 -11   7  14     1079.19     1036.30     63.80 o
  -9   7  14      225.51      167.46     55.30 o
  -7   7  14      353.65      282.13     42.96 o
  -5   7  14      464.21      499.57     59.71 o
  -3   7  14      303.10      307.18     55.40 o
  -1   7  14      952.87      938.42     70.34 o
   1   7  14      300.19      372.07     90.64 o
   3   7  14      108.02       27.30     44.31 o
   5   7  14       14.83       92.99     48.18 o
   7   7  14      213.95      266.71     56.95 o
   9   7  14      358.86      384.64     59.11 o
  11   7  14       39.99       13.02     60.26 o
  13   7  14      154.27      176.35     54.17 o
  15   7  14       24.42       48.15     49.29 o
 -16   8  14      964.79      916.56     65.00 o
 -14   8  14        0.75       -5.25     46.12 o
 -12   8  14      506.54      467.32     56.56 o
 -10   8  14      260.68      220.50     48.63 o
  -8   8  14        3.27      -42.22     42.22 o
  -6   8  14        0.09       47.33     48.93 o
  -4   8  14      203.62      221.07     80.36 o
  -2   8  14        1.03       32.24     48.93 o
   0   8  14      477.16      558.47     66.80 o
   2   8  14        2.60      -46.28     46.28 o
   4   8  14       64.17       -7.34     47.48 o
   6   8  14      143.69      155.17     55.01 o
 -39   1  15      248.38      243.57     90.55 o
 -37   1  15       24.05        3.13     41.61 o
 -35   1  15     2078.91     2330.53     81.99 o
 -33   1  15       19.30       43.93     36.03 o
 -31   1  15      827.06      964.26     59.80 o
 -29   1  15       49.13        7.25     45.37 o
 -27   1  15     1030.12     1064.14     52.83 o
 -25   1  15       50.93      -24.31     29.50 o
 -23   1  15     1253.31     1217.24     67.51 o
 -21   1  15     1546.24     1484.71     50.37 o
 -19   1  15       65.42       23.85     24.64 o
 -17   1  15        9.86       11.80     29.60 o
 -15   1  15     4493.85     4744.38     94.21 o
 -13   1  15      206.52      201.78     45.98 o
 -11   1  15     1039.74     1064.15     40.85 o
  -9   1  15        7.84        0.45     17.52 o
  -7   1  15        0.13      -16.59     16.98 o
  -5   1  15      487.54      362.24     25.91 o
  -3   1  15     1846.80     2162.78     45.12 o
  -1   1  15       16.88       24.60     18.24 o
   1   1  15      268.27      282.01     20.95 o
   3   1  15      889.86      989.31     36.00 o
   5   1  15     3158.34     3454.87     52.15 o
   7   1  15      448.98      580.95     34.13 o
   9   1  15      260.68      298.26     26.94 o
  11   1  15     1095.00     1181.66     47.63 o
  13   1  15      146.25      144.10     25.77 o
  15   1  15       49.38       45.50     28.01 o
  17   1  15     1388.30     1525.12     55.38 o
  19   1  15      624.07      617.66     43.23 o
  21   1  15       59.67       55.24     31.40 o
  23   1  15      822.58      870.20     68.77 o
  25   1  15        2.05      -12.33     44.86 o
  27   1  15       67.58       66.60     38.45 o
  29   1  15        0.03       22.56     38.84 o
 -38   2  15      106.23       86.23    101.64 o
 -36   2  15      123.68       37.54     38.26 o
 -34   2  15     1223.95     1208.43     64.49 o
 -32   2  15       77.73       59.70     35.62 o
 -30   2  15      371.61      480.44     42.36 o
 -28   2  15        0.14      -27.60     27.60 o
 -26   2  15        6.61      -26.50     26.50 o
 -24   2  15        0.21      -12.85     26.14 o
 -22   2  15      159.83      169.75     31.25 o
 -20   2  15     4463.70     4364.11     78.37 o
 -18   2  15     6049.90     5868.89     90.09 o
 -16   2  15     8307.67     8575.79    109.43 o
 -14   2  15        4.61        2.66     22.74 o
 -12   2  15     4731.34     4282.76     86.33 o
 -10   2  15       60.80      -20.76     20.76 o
  -8   2  15      375.28      349.04     36.99 o
  -6   2  15      114.28      103.63     33.14 o
  -4   2  15      223.99      290.27     36.51 o
  -2   2  15     1706.65     1711.89     48.66 o
   0   2  15     2736.95     2413.15     49.08 o
   2   2  15     1340.63     1573.53     42.24 o
   4   2  15       23.41      -19.57     19.57 o
   6   2  15      328.21      459.63     31.37 o
   8   2  15     3311.47     3192.23     66.01 o
  10   2  15     1537.14     1597.27     56.02 o
  12   2  15      642.76      631.16     39.08 o
  14   2  15     1023.98     1092.67     44.95 o
  16   2  15     1814.45     1757.29     60.83 o
  18   2  15      445.35      458.33     41.29 o
  20   2  15       24.28       10.44     30.40 o
  22   2  15       85.91       59.99     33.20 o
  24   2  15        1.41       -4.37     32.05 o
  26   2  15       64.52       41.18     38.01 o
  28   2  15       42.08       61.98     40.67 o
 -37   3  15      172.93      146.81     68.57 o
 -35   3  15      244.46      154.43     56.69 o
 -33   3  15      151.22      158.58     38.64 o
 -31   3  15      416.92      460.68     51.65 o
 -29   3  15     1620.16     1702.79     74.73 o
 -27   3  15     1213.56     1195.35     51.45 o
 -25   3  15        8.66      -27.51     27.51 o
 -23   3  15      771.94      705.00     43.06 o
 -21   3  15       35.59       26.36     27.49 o
 -19   3  15      316.39      352.20     35.69 o
 -17   3  15      934.41      987.24     45.31 o
 -15   3  15       13.25       30.86     25.20 o
 -13   3  15     6507.43     6678.87     97.48 o
 -11   3  15      493.68      469.98     36.72 o
  -9   3  15     4415.10     4194.37     75.61 o
  -7   3  15      483.35      474.93     42.55 o
  -5   3  15      246.18      235.38     30.86 o
  -3   3  15     1422.44     1354.04     47.84 o
  -1   3  15     2811.95     2906.70     63.55 o
   1   3  15     3916.75     3835.40     72.39 o
   3   3  15        8.54       29.91     25.84 o
   5   3  15       52.10       32.98     32.92 o
   7   3  15     3511.55     3643.25     79.28 o
   9   3  15     3814.47     3882.39     82.94 o
  11   3  15     4692.99     4596.20     91.85 o
  13   3  15       12.33       32.48     35.00 o
  15   3  15     3604.26     3649.16     97.13 o
  17   3  15      694.64      568.98     47.56 o
  19   3  15     1084.74     1099.77     57.41 o
  21   3  15      533.86      543.89     55.59 o
  23   3  15      145.79      278.90     49.12 o
  25   3  15     1042.53     1061.45     62.26 o
  27   3  15     1335.84     1491.75     65.73 o
 -36   4  15      107.04       73.31     52.37 o
 -34   4  15        0.38      -20.31     50.44 o
 -32   4  15        4.50      -37.45     41.01 o
 -30   4  15      701.87      645.78     64.85 o
 -28   4  15      260.41      324.34     43.32 o
 -26   4  15      204.98      128.58     53.28 o
 -24   4  15       56.85       -6.27     29.06 o
 -22   4  15      904.49      780.16     51.21 o
 -20   4  15        0.54      -25.87     25.87 o
 -18   4  15       60.49       15.46     27.61 o
 -16   4  15       32.07       55.62     29.30 o
 -14   4  15      528.57      554.15     40.55 o
 -12   4  15     1195.79     1253.16     50.31 o
 -10   4  15     4230.15     3863.10     76.87 o
  -8   4  15     2497.50     2418.19     63.01 o
  -6   4  15     4028.18     4110.35     80.59 o
  -4   4  15     8086.51     7655.07    166.17 o
  -2   4  15     1043.19     1043.67     54.08 o
   0   4  15       22.71       20.56     27.48 o
   2   4  15      199.75      224.11     32.89 o
   4   4  15      577.80      575.27     55.01 o
   6   4  15      887.22      917.57     61.39 o
   8   4  15      746.47      755.29     61.54 o
  10   4  15     1246.55     1177.60     65.66 o
  12   4  15       68.82       16.30     37.86 o
  14   4  15       10.12       32.10     39.03 o
  16   4  15       13.07       -8.93     38.55 o
  18   4  15      636.58      667.16     53.77 o
  20   4  15      620.45      541.49     50.95 o
  22   4  15        3.96      -17.09     41.32 o
  24   4  15      197.23      234.57     49.66 o
 -33   5  15     2325.59     2790.13    123.42 o
 -31   5  15     1307.63     1156.72     83.95 o
 -29   5  15       13.49       31.77     59.89 o
 -27   5  15       20.06        7.21     35.90 o
 -25   5  15       22.15       14.74     34.39 o
 -23   5  15       51.92       71.13     34.86 o
 -21   5  15       74.07       81.43     33.03 o
 -19   5  15     2686.25     2432.68     68.44 o
 -17   5  15      114.75      177.23     35.26 o
 -15   5  15       51.78       16.92     28.53 o
 -13   5  15      690.25      856.14     46.82 o
 -11   5  15     1816.94     1653.50     57.34 o
  -9   5  15        0.08      -17.52     27.00 o
  -7   5  15      694.62      696.58     44.13 o
  -5   5  15      178.80      139.34     32.12 o
  -3   5  15      207.77      222.55     34.55 o
  -1   5  15      119.21       92.66     36.28 o
   1   5  15      291.26      265.26     70.66 o
   3   5  15     3305.74     3223.91     97.69 o
   5   5  15      943.93      832.36     72.39 o
   7   5  15       53.76      -13.56     38.11 o
   9   5  15       10.52       50.44     40.75 o
  11   5  15       22.58       26.75     41.49 o
  13   5  15     3012.24     2514.34     90.89 o
  15   5  15      531.31      577.76     59.81 o
  17   5  15      114.95      141.16     48.31 o
  19   5  15      879.08      900.22     66.96 o
  21   5  15      317.91      334.47     70.80 o
 -28   6  15      830.50      911.71     85.40 o
 -26   6  15      205.32       97.90     49.43 o
 -24   6  15      241.01      267.28     50.79 o
 -22   6  15      682.04      763.58     57.75 o
 -20   6  15      137.36      135.85     58.54 o
 -18   6  15      821.90      834.86     56.73 o
 -16   6  15      122.60       49.07     33.73 o
 -14   6  15      178.99      132.42     35.22 o
 -12   6  15      106.52      106.71     34.07 o
 -10   6  15       35.11       10.63     31.19 o
  -8   6  15      517.92      542.27     55.50 o
  -6   6  15        2.63       23.16     30.86 o
  -4   6  15     4066.51     4047.68     93.77 o
  -2   6  15      779.63      887.27     66.96 o
   0   6  15     2088.92     2221.50    140.93 o
   2   6  15     1732.01     1603.45     82.39 o
   4   6  15      703.40      660.85     62.14 o
   6   6  15      808.94      831.18     66.55 o
   8   6  15     1279.93     1243.99     74.04 o
  10   6  15      142.27      243.48     52.79 o
  12   6  15      629.10      513.68     61.64 o
  14   6  15       51.02       45.15     46.62 o
  16   6  15      690.43      705.99     66.52 o
  18   6  15       76.22      147.92     53.24 o
 -23   7  15       78.49       28.27     41.77 o
 -21   7  15      433.85      475.06     65.35 o
 -19   7  15       98.90      104.74     42.91 o
 -17   7  15     1153.55     1140.49     64.86 o
 -15   7  15     1871.95     1837.66     73.82 o
 -13   7  15     1355.48     1185.44     99.38 o
 -11   7  15      115.03        6.83     34.39 o
  -9   7  15      703.13      641.31     53.09 o
  -7   7  15      458.72      335.83     46.03 o
  -5   7  15        0.02      -26.85     37.79 o
  -3   7  15      721.43      688.36     66.13 o
  -1   7  15      407.86      439.45     60.51 o
   1   7  15       24.74       18.20     45.36 o
   3   7  15      997.97     1069.16     97.43 o
   5   7  15      566.42      747.21     69.30 o
   7   7  15       69.81      135.88     51.21 o
   9   7  15        0.18      -13.74     46.20 o
  11   7  15      570.01      670.31     79.39 o
 -12   8  15     2101.40     1766.36     84.52 o
 -10   8  15     1275.69     1405.70    122.02 o
  -8   8  15     1305.28     1176.46     80.65 o
  -6   8  15        0.98      -19.04     47.13 o
  -4   8  15      301.05      480.88     72.65 o
  -2   8  15      867.68     1092.57     79.26 o
   0   8  15      488.57      548.85     69.94 o
   2   8  15        1.71       27.54     73.56 o
 -38   0  16       30.24       -7.26     58.29 o
 -36   0  16      286.59      180.57     66.25 o
 -34   0  16        0.21      -62.75    171.52 o
 -32   0  16     4318.08     4503.06    152.88 o
 -30   0  16     2502.41     2629.39    118.71 o
 -28   0  16     5635.83     5930.95    169.25 o
 -26   0  16      291.48      180.10     56.93 o
 -24   0  16      361.01      256.40     58.34 o
 -22   0  16      173.88      140.87     50.35 o
 -20   0  16     7508.22     7280.55    179.82 o
 -18   0  16     5213.26     5667.68    155.14 o
 -16   0  16     1482.27     1468.08     67.03 o
 -14   0  16      619.00      660.18     52.15 o
 -12   0  16     8380.26     8848.75    306.42 o
 -10   0  16      469.93      559.28     60.79 o
  -8   0  16      646.54      704.68     51.14 o
  -6   0  16      240.94      319.29     65.68 o
  -4   0  16     6756.85     6844.00    103.22 o
  -2   0  16     3236.97     2879.36     66.35 o
   0   0  16     2565.72     2856.33     66.94 o
   2   0  16      905.61      838.87     44.31 o
   4   0  16        6.36      -23.09     23.09 o
   6   0  16     1280.85     1280.49     52.99 o
   8   0  16     3300.50     3266.20     76.37 o
  10   0  16      200.06      100.56     32.49 o
  12   0  16     1007.24      859.20     59.42 o
  14   0  16     5107.65     5129.29    117.33 o
  16   0  16      968.61     1074.47     64.54 o
  18   0  16      636.18      798.69     71.76 o
  20   0  16      698.72      921.37    162.28 o
  22   0  16      562.81      564.26     68.34 o
  24   0  16       75.28       61.46     95.59 o
  26   0  16      125.39      120.24     58.05 o
  28   0  16      187.53      151.92     62.15 o
 -39   1  16      118.53      101.44     68.83 o
 -37   1  16        4.06      -25.16     38.03 o
 -35   1  16       22.52       44.03     37.95 o
 -33   1  16       43.30       68.58     37.38 o
 -31   1  16     3991.10     4028.77    101.75 o
 -29   1  16     3224.71     3415.02    104.66 o
 -27   1  16      960.63      802.51     55.48 o
 -25   1  16       16.27       31.78     30.36 o
 -23   1  16       35.76       23.36     29.39 o
 -21   1  16     1195.17     1140.12     52.34 o
 -19   1  16      109.34      111.96     30.91 o
 -17   1  16        0.55      -23.01     23.01 o
 -15   1  16      996.25     1000.81     53.55 o
 -13   1  16     6590.91     6574.93    107.39 o
 -11   1  16     4337.96     4399.36     73.78 o
  -9   1  16      197.03      254.62     28.86 o
  -7   1  16     3361.04     3183.14     55.40 o
  -5   1  16     1969.65     1883.54     50.77 o
  -3   1  16      819.20      720.00     35.27 o
  -1   1  16       35.10       11.17     19.44 o
   1   1  16      759.95      681.77     33.77 o
   3   1  16      869.77      883.20     37.19 o
   5   1  16      822.10      787.83     38.07 o
   7   1  16     1133.82     1111.52     36.01 o
   9   1  16      592.67      585.19     34.54 o
  11   1  16     6446.49     6434.86     84.70 o
  13   1  16    14779.87    14775.01    142.85 o
  15   1  16      107.22      178.46     32.59 o
  17   1  16       92.84       88.64     39.44 o
  19   1  16     1247.50     1195.06     52.83 o
  21   1  16      891.41      900.26     50.45 o
  23   1  16     2376.40     2358.47     77.09 o
  25   1  16      122.82      165.29     40.79 o
  27   1  16        6.60       -9.96     36.18 o
 -38   2  16       99.44       12.60    109.70 o
 -36   2  16        3.75      -30.65     39.10 o
 -34   2  16      331.02      355.46     60.58 o
 -32   2  16     2226.64     2275.32     73.48 o
 -30   2  16      268.74      284.33     68.62 o
 -28   2  16      396.02      354.00     41.81 o
 -26   2  16       86.09       59.24     38.59 o
 -24   2  16     1168.51     1140.45     49.24 o
 -22   2  16     4478.28     4464.84     91.00 o
 -20   2  16       80.59      -15.20     25.92 o
 -18   2  16    12494.71    11845.41    136.85 o
 -16   2  16     6923.13     6766.27     98.14 o
 -14   2  16     7353.07     7532.82    103.11 o
 -12   2  16     1826.49     1847.58     65.73 o
 -10   2  16      315.76      337.92     33.06 o
  -8   2  16     1897.99     1930.56     53.54 o
  -6   2  16        6.92       -2.74     26.12 o
  -4   2  16     7774.14     7500.56     99.70 o
  -2   2  16     4749.50     4730.41     78.05 o
   0   2  16        3.77      -23.24     23.24 o
   2   2  16      345.16      392.65     29.66 o
   4   2  16     6066.19     5934.58     79.90 o
   6   2  16      362.94      281.55     28.59 o
   8   2  16     3031.62     2923.01     65.68 o
  10   2  16      309.20      331.17     37.81 o
  12   2  16      200.84      161.18     34.96 o
  14   2  16     1416.94     1392.09     57.47 o
  16   2  16       13.53        8.61     26.86 o
  18   2  16      112.78       81.25     32.62 o
  20   2  16     1512.15     1314.61     57.04 o
  22   2  16      202.68      107.98     35.62 o
  24   2  16       27.07      -15.80     33.42 o
  26   2  16      842.78      942.36     61.66 o
 -37   3  16      240.06      306.09     64.23 o
 -35   3  16      863.80      985.53    105.98 o
 -33   3  16       20.07        2.11     33.99 o
 -31   3  16      413.51      431.75     45.75 o
 -29   3  16      667.67      740.17     47.59 o
 -27   3  16      666.26      637.21     50.41 o
 -25   3  16     2089.75     2055.77     61.96 o
 -23   3  16     1865.19     1654.37     69.81 o
 -21   3  16       35.47       15.36     33.85 o
 -19   3  16      190.43      103.17     30.59 o
 -17   3  16      159.61      159.43     31.39 o
 -15   3  16      803.01      711.86     51.54 o
 -13   3  16     3985.83     3909.40     76.05 o
 -11   3  16      237.80      218.38     32.68 o
  -9   3  16       90.80       76.75     29.09 o
  -7   3  16     5970.61     5881.54     92.30 o
  -5   3  16     3203.16     3091.81     67.76 o
  -3   3  16      565.63      590.58     40.49 o
  -1   3  16     9043.67     9128.16    116.62 o
   1   3  16      888.73     1106.03     47.61 o
   3   3  16     4952.71     5296.98    101.76 o
   5   3  16      179.13      134.26     37.22 o
   7   3  16       20.58       -4.85     35.39 o
   9   3  16      338.58      360.02     47.33 o
  11   3  16     2927.20     3110.25     78.51 o
  13   3  16     2721.86     2672.82     80.74 o
  15   3  16      156.26      166.43     38.04 o
  17   3  16      634.06      597.33     50.06 o
  19   3  16     2531.34     2551.17     90.30 o
  21   3  16     1254.60     1238.56     68.37 o
  23   3  16        6.22       10.78     41.63 o
  25   3  16       21.96       16.06     42.16 o
 -34   4  16      296.11      275.27     59.29 o
 -32   4  16       81.93       41.84     47.29 o
 -30   4  16      366.82      302.87     44.32 o
 -28   4  16      240.13      124.96     42.61 o
 -26   4  16       12.45       13.81     31.28 o
 -24   4  16       85.42       59.40     38.29 o
 -22   4  16      542.05      433.76     40.21 o
 -20   4  16        0.49      -27.33     27.33 o
 -18   4  16      582.82      568.81     46.51 o
 -16   4  16      202.59      140.70     31.84 o
 -14   4  16     1699.55     1656.31     56.06 o
 -12   4  16       45.07       27.04     28.76 o
 -10   4  16     1421.46     1338.59     51.75 o
  -8   4  16     1600.89     1516.45     65.64 o
  -6   4  16      675.86      665.15     40.25 o
  -4   4  16      306.98      330.70     36.53 o
  -2   4  16     1099.73     1086.13     48.68 o
   0   4  16      284.07      318.38     35.81 o
   2   4  16        7.08      -20.04     60.47 o
   4   4  16      352.31      297.53     46.94 o
   6   4  16       46.97       24.62     38.47 o
   8   4  16     3082.62     2885.82     98.30 o
  10   4  16     1149.21     1039.83     64.32 o
  12   4  16     1470.16     1355.93     84.71 o
  14   4  16      850.24      823.56     77.30 o
  16   4  16      449.81      480.93     55.86 o
  18   4  16      225.71      185.50     60.71 o
  20   4  16       99.10       21.08     42.58 o
  22   4  16      794.11      837.32     73.32 o
 -31   5  16      135.97       41.46     48.63 o
 -29   5  16       73.93       67.07     39.37 o
 -27   5  16      163.66      147.70     44.87 o
 -25   5  16      341.99      328.19     47.89 o
 -23   5  16      236.06      186.24     39.27 o
 -21   5  16        2.43        3.57     30.65 o
 -19   5  16      185.37      236.08     38.02 o
 -17   5  16       81.67       93.97     32.57 o
 -15   5  16      290.43      251.90     36.88 o
 -13   5  16       61.04       70.90     31.59 o
 -11   5  16       71.25       79.30     32.86 o
  -9   5  16       80.35       24.18     29.48 o
  -7   5  16      311.64      256.66     49.49 o
  -5   5  16      808.88      741.27     46.07 o
  -3   5  16       41.43        2.43     29.22 o
  -1   5  16      798.91      937.83    114.98 o
   1   5  16       70.82       44.62     39.81 o
   3   5  16        2.14      -41.76     41.76 o
   5   5  16      151.28      116.21     43.83 o
   7   5  16        8.73      -28.29     46.91 o
   9   5  16     1737.78     1614.57     77.48 o
  11   5  16       90.79      109.11     45.48 o
  13   5  16     1732.37     1701.76    107.61 o
  15   5  16      797.33      802.76     66.20 o
  17   5  16      329.81      379.14     57.10 o
  19   5  16      735.38      702.94     64.42 o
 -26   6  16      253.02      268.02     48.04 o
 -24   6  16        1.56       -2.37     37.75 o
 -22   6  16       71.17       47.57     38.95 o
 -20   6  16      370.56      428.85     49.41 o
 -18   6  16      557.89      589.15     48.21 o
 -16   6  16      257.59      196.81     38.81 o
 -14   6  16        2.93       -4.33     31.41 o
 -12   6  16      240.74      243.48     38.80 o
 -10   6  16      115.15      100.91     34.42 o
  -8   6  16        2.88      -29.62     29.62 o
  -6   6  16     1764.09     1841.72     69.40 o
  -4   6  16     3230.49     3325.35    134.19 o
  -2   6  16      444.85      391.85     60.30 o
   0   6  16        1.06       -2.20     43.49 o
   2   6  16      180.99      296.75     53.53 o
   4   6  16      424.63      353.04     56.86 o
   6   6  16       61.46       65.25     60.41 o
   8   6  16       13.86       73.19     47.34 o
  10   6  16      262.40      153.51     53.89 o
  12   6  16     3054.69     2904.68    102.93 o
  14   6  16       13.05      -11.56     45.30 o
  16   6  16     1156.15     1106.95     80.70 o
 -21   7  16      521.36      410.29     59.87 o
 -19   7  16     2223.96     2083.30    120.20 o
 -17   7  16      476.45      588.17     55.42 o
 -15   7  16     1403.78     1323.45     72.10 o
 -13   7  16      471.17      254.85     42.93 o
 -11   7  16       43.17       45.88     35.26 o
  -9   7  16      196.80      166.42     41.90 o
  -7   7  16        2.06      -12.16     42.71 o
  -5   7  16        0.18       -0.99     46.79 o
  -3   7  16       17.01       31.41     54.61 o
  -1   7  16        1.31        2.03     46.08 o
   1   7  16       26.16       21.28     46.59 o
   3   7  16      400.72      428.79     74.54 o
   5   7  16      757.15      797.85    123.52 o
   7   7  16      489.44      576.28     67.46 o
   9   7  16      179.88       64.28     50.98 o
 -37   1  17      389.91      439.62     84.73 o
 -35   1  17      534.28      682.67     60.38 o
 -33   1  17     1484.36     1702.43     75.54 o
 -31   1  17      585.30      719.19     59.84 o
 -29   1  17     1328.23     1498.28     69.65 o
 -27   1  17      895.73      889.60     58.50 o
 -25   1  17       25.28      -57.61     57.61 o
 -23   1  17       32.39        5.64     32.29 o
 -21   1  17      371.62      489.28     43.52 o
 -19   1  17     4472.10     4371.95     88.65 o
 -17   1  17     1641.27     1529.74     76.81 o
 -15   1  17      532.52      705.26     46.40 o
 -13   1  17       54.72       67.33     28.35 o
 -11   1  17      625.01      570.93     42.08 o
  -9   1  17      130.62      148.12     28.40 o
  -7   1  17        1.06      -17.74     24.52 o
  -5   1  17        3.99       15.26     23.36 o
  -3   1  17        2.81      -16.92     19.58 o
  -1   1  17     1024.15     1131.02     39.52 o
   1   1  17     1033.47     1124.49     39.96 o
   3   1  17       38.23      -14.82     20.86 o
   5   1  17       65.60       37.20     25.17 o
   7   1  17      365.95      319.05     29.86 o
   9   1  17       29.58       32.89     33.03 o
  11   1  17      615.53      608.73     41.59 o
  13   1  17     4999.42     4986.36     88.89 o
  15   1  17      199.15      261.23     35.46 o
  17   1  17     1941.09     2074.43     86.42 o
  19   1  17      346.63      332.08     39.54 o
  21   1  17      167.12      259.76     43.13 o
  23   1  17      373.31      473.17     53.57 o
  25   1  17      594.83      729.81     56.92 o
 -36   2  17      189.80      -25.82     57.32 o
 -34   2  17      306.23      398.50     87.92 o
 -32   2  17     1141.02     1299.22     78.72 o
 -30   2  17       85.21       62.18     52.65 o
 -28   2  17       80.60       37.88     34.26 o
 -26   2  17     1662.12     1592.39     62.40 o
 -24   2  17      158.67      105.98     35.60 o
 -22   2  17     1164.23     1107.22     53.82 o
 -20   2  17     1048.11     1002.20     51.67 o
 -18   2  17     2651.40     2729.89     70.92 o
 -16   2  17     1941.21     2038.40     59.04 o
 -14   2  17     1265.40     1107.19     47.89 o
 -12   2  17       64.41       73.40     28.00 o
 -10   2  17      565.58      625.01     40.76 o
  -8   2  17       30.65        7.82     37.45 o
  -6   2  17        5.84      -20.55     31.55 o
  -4   2  17     4797.80     4944.92     81.87 o
  -2   2  17     4443.15     4758.63     80.87 o
   0   2  17       67.67       59.77     27.17 o
   2   2  17     5209.67     5067.70     83.57 o
   4   2  17     2046.86     2133.34     57.95 o
   6   2  17     1064.40     1032.64     49.91 o
   8   2  17     4041.61     4014.21     77.88 o
  10   2  17      763.27      837.83     49.96 o
  12   2  17     1078.39     1157.29     54.88 o
  14   2  17       30.63       19.28     31.97 o
  16   2  17      976.11      926.81     59.26 o
  18   2  17       43.91       45.88     39.20 o
  20   2  17     1589.73     1680.71     78.56 o
  22   2  17       45.55       82.43     56.55 o
  24   2  17       10.77       -6.33     45.86 o
 -35   3  17      514.03      525.18     57.39 o
 -33   3  17      374.34      413.50     52.62 o
 -31   3  17       62.21       46.02     69.35 o
 -29   3  17        3.29       -8.58     38.12 o
 -27   3  17     1199.16     1206.27     53.41 o
 -25   3  17       25.51       60.81     31.12 o
 -23   3  17      805.67      770.46     46.65 o
 -21   3  17       23.40       43.50     30.12 o
 -19   3  17      889.89      893.05     74.55 o
 -17   3  17      275.15      220.63     33.78 o
 -15   3  17     3784.24     3406.37     73.64 o
 -13   3  17      454.66      356.65     48.38 o
 -11   3  17     2353.23     2314.68     62.52 o
  -9   3  17       32.83       65.64     29.47 o
  -7   3  17     3243.56     3202.45     70.72 o
  -5   3  17      611.06      568.81     41.44 o
  -3   3  17     2048.64     1920.56     86.71 o
  -1   3  17     1756.57     1831.86     56.68 o
   1   3  17     8507.25     8733.59    115.77 o
   3   3  17      416.21      506.55     46.50 o
   5   3  17     3197.19     3206.79     80.67 o
   7   3  17     1898.53     1639.96     71.10 o
   9   3  17     2723.67     2737.11     86.84 o
  11   3  17      473.36      482.72     52.27 o
  13   3  17       54.35       35.90     40.24 o
  15   3  17      264.00      261.91     41.50 o
  17   3  17      176.58      124.13     38.19 o
  19   3  17      265.64      430.77     55.24 o
  21   3  17      452.34      515.93     56.37 o
  23   3  17       63.39       68.69     45.58 o
 -32   4  17       58.84       30.08     43.93 o
 -30   4  17      217.21      218.32     44.04 o
 -28   4  17      138.27      159.35     40.32 o
 -26   4  17      694.51      676.48     47.32 o
 -24   4  17        6.40       10.30     31.28 o
 -22   4  17       44.44       13.40     30.35 o
 -20   4  17        0.47       -5.49     32.41 o
 -18   4  17      543.09      534.57     43.15 o
 -16   4  17     2976.01     2813.49     70.64 o
 -14   4  17     1931.44     1741.17     61.04 o
 -12   4  17      145.78      147.04     33.41 o
 -10   4  17     3060.54     2798.48     69.50 o
  -8   4  17      207.01      332.30     36.78 o
  -6   4  17      194.88      173.97     33.90 o
  -4   4  17     4307.58     4206.94     82.83 o
  -2   4  17     1051.68      969.99     48.87 o
   0   4  17      740.61      730.30     44.71 o
   2   4  17     1183.05     1113.63     65.64 o
   4   4  17       10.49      -35.04     35.04 o
   6   4  17     1053.46     1115.52     66.64 o
   8   4  17     1363.49     1235.62     98.64 o
  10   4  17      815.88      851.29     63.14 o
  12   4  17     1486.85     1398.30    125.73 o
  14   4  17     1289.01     1517.69     85.35 o
  16   4  17        8.74        3.98     42.62 o
  18   4  17      412.06      380.73     54.87 o
  20   4  17      709.04      845.60     75.03 o
 -29   5  17      452.09      392.19     66.55 o
 -27   5  17       21.14       10.93     36.63 o
 -25   5  17       19.23       38.27     35.49 o
 -23   5  17        6.29      -31.47     31.59 o
 -21   5  17       77.67       36.91     42.00 o
 -19   5  17      113.76      129.11     35.62 o
 -17   5  17       30.23      -32.25     32.25 o
 -15   5  17      430.32      383.32     41.36 o
 -13   5  17      168.25      161.42     35.18 o
 -11   5  17     2492.08     2307.12     67.82 o
  -9   5  17     3253.40     3026.57     75.06 o
  -7   5  17      102.07      169.71     32.60 o
  -5   5  17      635.36      688.10     47.33 o
  -3   5  17     8502.31     8338.46    121.59 o
  -1   5  17       81.76       80.06     60.62 o
   1   5  17       48.02       58.79     43.47 o
   3   5  17     1231.85     1287.26     72.83 o
   5   5  17     3403.12     3601.78    107.10 o
   7   5  17      246.40      226.61     51.03 o
   9   5  17     1022.84      970.99    116.68 o
  11   5  17      425.07      321.10    106.30 o
  13   5  17     2115.65     2034.33     87.04 o
  15   5  17        2.85        4.99     45.26 o
  17   5  17       41.60       23.20     45.71 o
 -26   6  17      291.54      234.54     46.76 o
 -24   6  17        0.08       44.94     39.93 o
 -22   6  17        1.32      -36.19     36.19 o
 -20   6  17     1451.15     1573.37     69.64 o
 -18   6  17       40.32       18.50     34.00 o
 -16   6  17      207.31      144.42     38.04 o
 -14   6  17       12.72        1.62     34.43 o
 -12   6  17      169.03      211.89     38.49 o
 -10   6  17       57.95       73.01     47.31 o
  -8   6  17      376.98      398.64     46.48 o
  -6   6  17      728.77      673.44     54.19 o
  -4   6  17       75.03       84.00     46.93 o
  -2   6  17      894.29      890.13     85.52 o
   0   6  17        4.56       10.74     44.78 o
   2   6  17      914.95     1017.07     71.62 o
   4   6  17     1074.41      859.36     69.50 o
   6   6  17       66.07       92.58     48.16 o
   8   6  17      115.89       76.95     49.17 o
  10   6  17      256.69      263.52     56.92 o
  12   6  17      590.91      617.14     67.30 o
 -17   7  17      161.15      145.14     44.67 o
 -15   7  17      134.08      108.21     42.33 o
 -13   7  17     1329.33     1319.60     62.63 o
 -11   7  17      178.59      157.13     41.98 o
  -9   7  17       34.35       50.73     38.27 o
  -7   7  17        2.96       -5.67     46.65 o
  -5   7  17      274.24      287.20     60.18 o
  -3   7  17       75.30       84.44     51.58 o
  -1   7  17      173.73      280.38     57.35 o
   1   7  17       16.69      -23.53     47.26 o
   3   7  17        6.26       57.60     51.27 o
   5   7  17      612.61      758.05     70.59 o
 -36   0  18     1047.99      963.58    116.76 o
 -34   0  18      788.79      863.52     93.21 o
 -32   0  18        6.04       47.21     56.61 o
 -30   0  18      163.21      199.62     62.76 o
 -28   0  18      105.08       97.94     55.27 o
 -26   0  18      404.04      403.22    110.71 o
 -24   0  18        0.47      -42.55     42.55 o
 -22   0  18     1252.40     1220.79     88.63 o
 -20   0  18     3363.99     3554.76    141.62 o
 -18   0  18     1824.26     1881.87    155.90 o
 -16   0  18     9582.88     8708.62    204.51 o
 -14   0  18    26729.56    25791.63    412.58 o
 -12   0  18     2614.05     2396.80    109.31 o
 -10   0  18       15.74      -24.67     33.73 o
  -8   0  18      859.08      811.58     57.30 o
  -6   0  18     2078.28     2178.78     78.60 o
  -4   0  18    12456.24    11741.90    186.35 o
  -2   0  18      481.78      476.76     50.30 o
   0   0  18      145.25       78.52     38.07 o
   2   0  18       39.51       62.71     37.14 o
   4   0  18     3360.40     3436.25     99.12 o
   6   0  18      688.73      729.50     60.65 o
   8   0  18     6045.95     6143.20    110.15 o
  10   0  18     2429.48     2629.66    154.79 o
  12   0  18      815.54      852.77     83.08 o
  14   0  18      143.07      191.59     45.55 o
  16   0  18     2777.71     2900.73    110.03 o
  18   0  18       45.96       87.72     50.58 o
  20   0  18     1652.82     1777.63     95.99 o
  22   0  18     2975.09     3054.79    252.33 o
  24   0  18      948.12     1035.98    107.35 o
 -37   1  18      655.26      772.17     65.72 o
 -35   1  18        8.65      -30.53     39.85 o
 -33   1  18     1090.12     1195.35     68.27 o
 -31   1  18      722.91      629.80     58.41 o
 -29   1  18      131.71      176.93     43.67 o
 -27   1  18      349.33      364.55     48.68 o
 -25   1  18        9.17      -21.33     37.44 o
 -23   1  18      209.06      215.86     41.00 o
 -21   1  18       75.81       54.20     46.56 o
 -19   1  18     3154.32     3084.84     88.36 o
 -17   1  18     2517.26     2416.95     69.60 o
 -15   1  18     2331.74     2434.17     69.22 o
 -13   1  18       11.71      -26.87     26.87 o
 -11   1  18     1489.74     1308.42     54.18 o
  -9   1  18      588.80      613.85     43.55 o
  -7   1  18     1378.41     1608.67     56.90 o
  -5   1  18       48.10       82.71     30.42 o
  -3   1  18      167.91      125.74     28.34 o
  -1   1  18     5014.39     4835.52    121.45 o
   1   1  18     1410.82     1568.86     46.16 o
   3   1  18      448.12      547.94     34.79 o
   5   1  18      753.19      759.64     38.23 o
   7   1  18     1926.96     2245.78     59.48 o
   9   1  18      553.61      566.61     40.33 o
  11   1  18      203.86      195.47     33.03 o
  13   1  18     3613.10     3950.66    107.61 o
  15   1  18     1503.83     1578.87     76.95 o
  17   1  18       32.48       71.50     38.64 o
  19   1  18      592.93      578.37     62.95 o
  21   1  18      402.81      544.01     51.23 o
  23   1  18      586.69      630.68     53.87 o
 -36   2  18     1097.21     1084.41     89.69 o
 -34   2  18      190.53       72.67     42.70 o
 -32   2  18        1.64      -34.30     40.92 o
 -30   2  18     1983.22     1945.44     81.91 o
 -28   2  18      380.84      404.88     50.29 o
 -26   2  18       33.61      -16.08     31.19 o
 -24   2  18      360.77      329.52     42.19 o
 -22   2  18      137.77       25.93     41.99 o
 -20   2  18      424.17      378.79     41.71 o
 -18   2  18      308.57      301.83     38.50 o
 -16   2  18      411.10      556.73     45.73 o
 -14   2  18     1190.62     1145.61     49.29 o
 -12   2  18     2387.63     2461.10     77.48 o
 -10   2  18       94.40       26.65     35.92 o
  -8   2  18       50.25       33.42     27.51 o
  -6   2  18      631.74      726.73     42.95 o
  -4   2  18        8.62       27.31     25.96 o
  -2   2  18     2495.68     2584.44     62.92 o
   0   2  18     2472.57     2512.08     62.38 o
   2   2  18      186.94      128.10     30.02 o
   4   2  18     1342.04     1341.90     50.69 o
   6   2  18      115.34      138.95     36.08 o
   8   2  18     6629.26     6934.54    116.30 o
  10   2  18        0.36       -1.47     30.62 o
  12   2  18     3181.93     3307.08     81.81 o
  14   2  18     1858.04     1864.72     87.28 o
  16   2  18     1154.93     1221.74     92.65 o
  18   2  18      157.91      101.37     53.69 o
  20   2  18      519.01      718.69     60.40 o
  22   2  18       87.26      118.48     45.91 o
 -33   3  18      321.27      205.38     46.42 o
 -31   3  18      191.17      153.93     40.68 o
 -29   3  18     2215.11     2101.05     72.98 o
 -27   3  18      182.67      138.65     39.02 o
 -25   3  18      243.53      212.42     40.22 o
 -23   3  18       13.00      -14.51     30.72 o
 -21   3  18     1304.20     1256.80     53.47 o
 -19   3  18      383.69      257.83     35.77 o
 -17   3  18       66.19       89.23     30.98 o
 -15   3  18      121.37      170.38     33.43 o
 -13   3  18      130.09      119.03     31.83 o
 -11   3  18       10.07      -12.15     27.14 o
  -9   3  18     1002.70      975.54     47.99 o
  -7   3  18     1242.87     1226.18     51.21 o
  -5   3  18     4283.63     4014.98     78.87 o
  -3   3  18       71.66       86.80     31.14 o
  -1   3  18      156.07      153.81     32.01 o
   1   3  18      272.77      225.66     47.21 o
   3   3  18        3.75      -31.07     31.07 o
   5   3  18      295.08      229.71     44.50 o
   7   3  18     2278.05     2304.72    104.17 o
   9   3  18      766.69      922.02     61.60 o
  11   3  18      511.45      554.69     55.77 o
  13   3  18       73.64       97.88     42.21 o
  15   3  18     1216.28     1203.80     69.01 o
  17   3  18      246.26      235.50     57.16 o
  19   3  18        0.74       19.47     46.88 o
  21   3  18        2.94      -40.66     40.66 o
 -32   4  18     2214.34     2212.72    115.73 o
 -30   4  18        0.59      -30.93     37.87 o
 -28   4  18      163.90       67.78     39.08 o
 -26   4  18        0.97        0.70     33.51 o
 -24   4  18       14.99       19.76     33.89 o
 -22   4  18      387.51      433.57     43.13 o
 -20   4  18       19.32      -29.30     29.30 o
 -18   4  18      699.55      826.52     57.88 o
 -16   4  18      819.89      745.75     47.01 o
 -14   4  18      429.81      317.58     39.24 o
 -12   4  18       74.62      103.96     32.40 o
 -10   4  18        7.02        2.22     29.33 o
  -8   4  18     1191.06     1283.63     53.68 o
  -6   4  18      475.70      460.62     42.37 o
  -4   4  18      260.63      299.91     49.10 o
  -2   4  18       11.12       41.63     30.93 o
   0   4  18     2084.72     2169.88     73.87 o
   2   4  18      213.27      235.21     48.18 o
   4   4  18       11.84       49.50     41.04 o
   6   4  18       16.85       22.54     40.48 o
   8   4  18      976.05      867.99     63.31 o
  10   4  18       29.58       16.35     41.39 o
  12   4  18      306.43      276.62     51.29 o
  14   4  18      715.80      686.38     62.95 o
  16   4  18       60.23       17.06     43.50 o
  18   4  18      430.91      381.57     59.84 o
 -29   5  18      244.72      352.19     50.64 o
 -27   5  18      971.70     1174.17     78.90 o
 -25   5  18      126.68      146.92     70.57 o
 -23   5  18       23.91       32.01     37.62 o
 -21   5  18      508.63      355.42     43.75 o
 -19   5  18      318.29      310.08     76.60 o
 -17   5  18      414.87      438.29     60.20 o
 -15   5  18        2.54        9.89     33.81 o
 -13   5  18       18.50       89.28     32.63 o
 -11   5  18     1390.57     1248.21     60.00 o
  -9   5  18       10.95      -30.34     30.75 o
  -7   5  18      975.82      903.15     51.22 o
  -5   5  18      771.83      782.59     49.45 o
  -3   5  18       53.36       64.74     44.52 o
  -1   5  18      561.23      573.85     60.98 o
   1   5  18     3549.12     3683.71    108.77 o
   3   5  18     1761.68     1716.87    144.08 o
   5   5  18       48.75       23.40     53.64 o
   7   5  18       90.57       79.42     45.48 o
   9   5  18      134.90      117.58     54.99 o
  11   5  18       14.89       32.59     44.25 o
  13   5  18     2992.37     2935.76    102.45 o
  15   5  18      218.83      109.33     50.58 o
 -24   6  18      602.84      449.96     96.55 o
 -22   6  18        8.08       18.47     38.85 o
 -20   6  18       77.14       42.81     38.90 o
 -18   6  18      303.05      404.43     45.21 o
 -16   6  18        1.06        2.87     34.54 o
 -14   6  18        0.06      -40.42     40.42 o
 -12   6  18       21.94        3.71     33.21 o
 -10   6  18      164.77       86.34     36.01 o
  -8   6  18      508.11      536.02     46.93 o
  -6   6  18       21.10      -36.90     42.50 o
  -4   6  18      101.42      137.75     49.78 o
  -2   6  18      125.71      118.73     50.61 o
   0   6  18      278.00      278.39     55.91 o
   2   6  18     1002.93      944.10     82.00 o
   4   6  18     1101.23     1188.06    121.68 o
   6   6  18       28.11       92.49     48.99 o
   8   6  18      396.37      455.49     61.33 o
  10   6  18       41.01       57.47     50.58 o
 -13   7  18        0.37      -20.83     49.79 o
 -11   7  18       34.64       -2.93     37.45 o
  -9   7  18      699.11      709.01     71.31 o
  -7   7  18        0.04      -22.81     78.03 o
  -5   7  18       90.70      137.57     57.23 o
  -3   7  18      637.28      790.38     74.24 o
  -1   7  18        0.90      -25.55     45.48 o
   1   7  18      219.99      236.56     58.55 o
 -35   1  19      536.51      611.32     62.38 o
 -33   1  19      132.98      119.55     57.56 o
 -31   1  19       19.76      -39.28     39.28 o
 -29   1  19        3.33       29.16     37.51 o
 -27   1  19       38.14       18.85     44.48 o
 -25   1  19      896.23      874.13     59.87 o
 -23   1  19      801.91      739.14     57.34 o
 -21   1  19      641.72      744.28     56.70 o
 -19   1  19     3324.11     3136.22     89.97 o
 -17   1  19        9.44        5.07     33.94 o
 -15   1  19     4367.50     4630.04     93.15 o
 -13   1  19        0.07       24.48     30.22 o
 -11   1  19       17.80       11.76     29.24 o
  -9   1  19     2892.01     2805.67     72.91 o
  -7   1  19     3099.51     2997.97     74.37 o
  -5   1  19     2576.15     2523.38     68.90 o
  -3   1  19     1449.70     1476.91     67.85 o
  -1   1  19      613.72      683.18     46.21 o
   1   1  19      607.19      658.37     46.15 o
   3   1  19     1720.97     1690.36     48.83 o
   5   1  19       20.00       25.88     24.58 o
   7   1  19      600.25      599.09     42.26 o
   9   1  19     1473.21     1527.14     54.13 o
  11   1  19     2720.26     2917.93     76.33 o
  13   1  19     1110.27     1059.96     60.62 o
  15   1  19     1040.41     1130.69     63.68 o
  17   1  19     1278.60     1300.12     67.12 o
  19   1  19      838.37     1032.63     71.28 o
  21   1  19      203.75      157.19     51.17 o
 -34   2  19      898.46      950.64     68.13 o
 -32   2  19      254.60      268.34     50.43 o
 -30   2  19      610.82      677.91     60.03 o
 -28   2  19      415.74      467.22     55.33 o
 -26   2  19      354.12      353.49     80.94 o
 -24   2  19     2657.51     2488.36     83.58 o
 -22   2  19       25.46       58.55     40.61 o
 -20   2  19     1450.88     1147.33     56.26 o
 -18   2  19        0.37       42.63     30.83 o
 -16   2  19       72.38        0.01     29.83 o
 -14   2  19      302.62      303.49     39.17 o
 -12   2  19      266.21      289.53     53.84 o
 -10   2  19       11.53       44.91     29.98 o
  -8   2  19      193.66      179.28     34.57 o
  -6   2  19     1403.42     1367.20     77.86 o
  -4   2  19     1441.38     1347.94     51.13 o
  -2   2  19      407.64      465.28     38.43 o
   0   2  19      197.51      255.73     33.92 o
   2   2  19      170.78      170.81     31.90 o
   4   2  19        2.11        2.16     32.15 o
   6   2  19      537.25      567.33     46.36 o
   8   2  19      286.77      306.61     46.07 o
  10   2  19       24.00       33.41     38.20 o
  12   2  19      548.99      480.12     68.91 o
  14   2  19     2860.46     3112.97     91.75 o
  16   2  19      174.98      189.12     44.57 o
  18   2  19       97.25       85.88     43.68 o
  20   2  19     1555.94     1611.65     76.38 o
 -33   3  19     2483.71     2544.48    105.02 o
 -31   3  19      298.69      208.43     48.31 o
 -29   3  19      509.47      516.04     50.38 o
 -27   3  19      931.51      989.14     76.57 o
 -25   3  19       57.34       46.25     36.28 o
 -23   3  19      130.30      111.58     36.56 o
 -21   3  19     2466.38     2213.32     72.38 o
 -19   3  19       86.29      111.28     35.92 o
 -17   3  19      677.86      643.30     49.41 o
 -15   3  19       24.18       53.78     34.46 o
 -13   3  19      349.53      306.49     50.75 o
 -11   3  19      407.00      382.56     35.70 o
  -9   3  19       21.74      -27.82     28.09 o
  -7   3  19     6825.63     6687.68    104.51 o
  -5   3  19     1069.21      963.77     48.76 o
  -3   3  19        1.01       -1.10     28.13 o
  -1   3  19       41.35       -0.73     29.07 o
   1   3  19      140.43      103.72     38.42 o
   3   3  19       22.06        3.31     34.12 o
   5   3  19     1303.78     1300.01     85.13 o
   7   3  19      531.94      518.83     74.31 o
   9   3  19       12.25        9.42     38.34 o
  11   3  19        0.09      -37.02     37.02 o
  13   3  19      224.02      234.56     48.50 o
  15   3  19      304.57      481.42     56.51 o
  17   3  19       81.34      134.65     52.45 o
  19   3  19      344.79      499.27     73.17 o
 -30   4  19      133.17      101.95     45.61 o
 -28   4  19      368.67      393.06     81.35 o
 -26   4  19      250.05      205.42     42.67 o
 -24   4  19       22.76      -27.45     31.93 o
 -22   4  19      838.91      825.59     52.25 o
 -20   4  19     1219.64     1157.46     95.69 o
 -18   4  19      845.91      706.63     47.25 o
 -16   4  19     2493.34     2576.89     71.17 o
 -14   4  19       10.12       12.42     42.92 o
 -12   4  19      101.65      119.17     34.29 o
 -10   4  19      160.39      128.00     32.12 o
  -8   4  19     2455.30     2584.12     78.11 o
  -6   4  19      673.49      751.05     47.90 o
  -4   4  19       13.03      -31.85     31.85 o
  -2   4  19     4792.47     4852.78    105.34 o
   0   4  19      522.03      640.96     80.65 o
   2   4  19      810.83      853.03     63.56 o
   4   4  19      643.74      672.89     61.25 o
   6   4  19       18.85       40.10     41.47 o
   8   4  19     1771.08     1878.40    117.75 o
  10   4  19     1795.65     1803.23     94.28 o
  12   4  19        0.07       -7.63     42.42 o
  14   4  19        0.00      -35.77     42.49 o
  16   4  19      361.80      358.40     83.95 o
 -27   5  19      384.74      455.23     54.73 o
 -25   5  19      194.88      182.18     45.86 o
 -23   5  19       21.92       37.11     35.94 o
 -21   5  19      236.68      203.31     41.12 o
 -19   5  19      315.73      347.86     44.15 o
 -17   5  19       86.25       79.05     40.49 o
 -15   5  19      893.74      850.21     51.95 o
 -13   5  19      297.93      238.89     40.67 o
 -11   5  19       50.28       12.98     33.29 o
  -9   5  19      559.52      587.71     53.23 o
  -7   5  19      612.96      622.07     48.19 o
  -5   5  19       10.31       -0.52     32.25 o
  -3   5  19     2166.04     2144.97    102.96 o
  -1   5  19      269.86      416.48     57.49 o
   1   5  19      162.73      126.81     48.76 o
   3   5  19      191.43      166.98     50.39 o
   5   5  19      346.27      330.40     56.03 o
   7   5  19       25.18       -5.83     44.47 o
   9   5  19      348.16      368.68     57.59 o
  11   5  19      690.58      748.52     95.00 o
  13   5  19        3.02       56.93     49.23 o
 -20   6  19       17.11      -34.67     34.67 o
 -18   6  19       41.01      -23.73     35.55 o
 -16   6  19      651.59      656.10     52.08 o
 -14   6  19       25.06        3.71     53.04 o
 -12   6  19      280.34      211.78     40.63 o
 -10   6  19      760.15      835.63    100.80 o
  -8   6  19      228.55      247.12     45.15 o
  -6   6  19       84.74       30.73     48.03 o
  -4   6  19      630.17      593.00     66.91 o
  -2   6  19     2035.37     1948.52     89.57 o
   0   6  19     2987.53     3165.59    113.82 o
   2   6  19       28.69      -33.22     49.65 o
   4   6  19      850.74      872.42     72.83 o
   6   6  19     1592.43     1579.62    116.20 o
 -34   0  20      418.51      385.72     77.41 o
 -32   0  20       27.80      -41.65     78.45 o
 -30   0  20       72.87      117.20     63.91 o
 -28   0  20      609.80      704.99     85.88 o
 -26   0  20       16.43      -55.77     55.77 o
 -24   0  20     2929.73     3057.60    132.01 o
 -22   0  20        4.98      -28.32     59.30 o
 -20   0  20     2707.11     2620.85    122.97 o
 -18   0  20    16455.96    15956.18    311.31 o
 -16   0  20     4697.29     5311.56    164.61 o
 -14   0  20      727.06      702.14     79.10 o
 -12   0  20     4283.81     4332.27    145.24 o
 -10   0  20      672.74      689.48     78.07 o
  -8   0  20     2479.69     2300.95    109.85 o
  -6   0  20     7265.76     7176.91    186.71 o
  -4   0  20     9524.07     9033.44    212.92 o
  -2   0  20     4364.51     4457.77    134.20 o
   0   0  20     4297.61     4115.93    178.18 o
   2   0  20      299.63      284.81     61.43 o
   4   0  20       10.67      -37.04     37.04 o
   6   0  20       67.72       27.91     68.51 o
   8   0  20      315.35      280.75     65.55 o
  10   0  20       11.78        5.74     55.78 o
  12   0  20     2949.01     3219.96    217.55 o
  14   0  20     8553.68     8542.17    223.43 o
  16   0  20       48.97      201.59     95.09 o
  18   0  20     2348.41     2811.91    185.13 o
  20   0  20     1096.89     1172.94    144.48 o
 -33   1  20       27.05       62.99     43.50 o
 -31   1  20        3.61        2.01     40.49 o
 -29   1  20       34.09       67.67     42.71 o
 -27   1  20     1057.78     1166.52     67.39 o
 -25   1  20       97.78      133.83     53.01 o
 -23   1  20      207.16      184.54     44.61 o
 -21   1  20     3392.25     3121.50     93.09 o
 -19   1  20     6146.94     5848.24    123.62 o
 -17   1  20        1.05       -9.50     53.59 o
 -15   1  20     1884.71     1789.36     82.21 o
 -13   1  20      987.26      928.43     58.67 o
 -11   1  20      146.51       70.47     33.73 o
  -9   1  20     1345.37     1240.08     55.37 o
  -7   1  20      451.44      534.71     44.54 o
  -5   1  20       57.40       79.03     34.18 o
  -3   1  20       19.00      -10.68     28.79 o
  -1   1  20     2313.42     2320.83     69.41 o
   1   1  20       98.62      136.76     35.48 o
   3   1  20      147.10      232.61     37.69 o
   5   1  20      523.86      646.98     56.77 o
   7   1  20      440.85      512.04     46.12 o
   9   1  20       68.28       37.98     33.30 o
  11   1  20       81.08       40.32     37.11 o
  13   1  20     1946.84     2084.89     77.12 o
  15   1  20      424.19      598.35     95.25 o
  17   1  20      737.71      855.01     62.26 o
  19   1  20     1057.41     1201.66     77.71 o
 -32   2  20       46.29       48.54     44.81 o
 -30   2  20       38.83       60.85     42.02 o
 -28   2  20      978.06      943.15     65.00 o
 -26   2  20      334.21      408.10     66.74 o
 -24   2  20      533.57      581.15     56.66 o
 -22   2  20       37.33       13.79     36.83 o
 -20   2  20      155.04       65.75     59.31 o
 -18   2  20     1350.47     1356.22     63.92 o
 -16   2  20      164.51      148.70     37.23 o
 -14   2  20      478.07      448.36     44.39 o
 -12   2  20        6.49      -12.04     29.57 o
 -10   2  20     1438.48     1484.31     60.53 o
  -8   2  20     1143.87     1045.40     53.85 o
  -6   2  20      464.18      546.54     46.04 o
  -4   2  20      282.00      249.77     99.94 o
  -2   2  20        8.36        1.62     30.75 o
   0   2  20     1061.13     1116.82     49.38 o
   2   2  20       30.62       29.68     34.65 o
   4   2  20     1379.50     1240.68     58.87 o
   6   2  20       25.04      -32.64     32.64 o
   8   2  20      465.23      392.49     51.13 o
  10   2  20       87.10      -37.02     37.02 o
  12   2  20       96.37       77.88     48.87 o
  14   2  20       95.50      190.23     52.65 o
  16   2  20       77.14       98.53     50.51 o
  18   2  20       64.22       81.73     50.28 o
 -31   3  20      513.89      628.27     61.52 o
 -29   3  20        0.37       -9.98     37.17 o
 -27   3  20     1363.38     1426.88     66.43 o
 -25   3  20      530.57      395.38     47.77 o
 -23   3  20        2.98      -30.97     34.58 o
 -21   3  20       72.18       70.56     34.89 o
 -19   3  20        2.06      -11.67     33.01 o
 -17   3  20      208.03      266.10     41.62 o
 -15   3  20      178.42      129.54     37.68 o
 -13   3  20      974.11      886.90     53.61 o
 -11   3  20      387.75      462.97     42.41 o
  -9   3  20      228.54      205.02     35.14 o
  -7   3  20       42.44       -1.90     30.18 o
  -5   3  20      538.44      647.81     44.96 o
  -3   3  20      690.49      603.48     44.49 o
  -1   3  20       51.49       25.42     30.58 o
   1   3  20      246.46      202.67     41.23 o
   3   3  20      130.88       92.16     41.29 o
   5   3  20      573.83      587.46     57.73 o
   7   3  20     1041.48      957.65     88.38 o
   9   3  20      249.85      275.09     65.03 o
  11   3  20       32.98       62.83     53.39 o
  13   3  20       11.27       29.10     41.07 o
  15   3  20       23.11       43.90     58.18 o
  17   3  20      125.69      116.68     55.93 o
 -28   4  20       17.04      -20.09     36.38 o
 -26   4  20      519.70      645.82     55.72 o
 -24   4  20      986.86     1076.80     61.12 o
 -22   4  20      204.06      194.51     41.34 o
 -20   4  20      797.07      881.50     56.58 o
 -18   4  20       45.16       19.35     32.92 o
 -16   4  20     1527.10     1357.55     58.23 o
 -14   4  20       80.07       62.95     33.95 o
 -12   4  20      303.36      342.85     41.61 o
 -10   4  20      306.09      237.08     39.30 o
  -8   4  20     2303.91     2262.27     68.56 o
  -6   4  20      103.78      135.84     35.86 o
  -4   4  20      315.59      379.45     41.72 o
  -2   4  20      500.99      597.58     53.80 o
   0   4  20      124.24       28.78     43.91 o
   2   4  20      457.44      545.23     59.09 o
   4   4  20      469.14      479.12     58.13 o
   6   4  20       11.48       52.52     44.18 o
   8   4  20      208.12      201.39     50.64 o
  10   4  20        4.30       -6.94     43.19 o
  12   4  20      446.19      446.95     59.34 o
  14   4  20        2.03       12.62     51.40 o
 -23   5  20      225.08      194.14     42.06 o
 -21   5  20      401.24      413.24     47.06 o
 -19   5  20      208.76      252.45     41.76 o
 -17   5  20        9.39       -4.71     34.72 o
 -15   5  20      383.09      493.03     54.89 o
 -13   5  20      107.40       74.79     36.19 o
 -11   5  20       76.29       67.54     35.47 o
  -9   5  20      251.07      246.92     40.96 o
  -7   5  20      153.76      152.70     37.86 o
  -5   5  20      153.90      163.00     51.47 o
  -3   5  20      992.80     1090.54     87.00 o
  -1   5  20     1869.15     1917.22     92.34 o
   1   5  20      266.15      265.76     54.66 o
   3   5  20      550.97      632.02     72.45 o
   5   5  20     1038.01     1021.41     81.09 o
   7   5  20      171.95      149.64     52.19 o
   9   5  20     2150.80     2204.66     95.54 o
 -16   6  20      606.23      721.58     55.44 o
 -14   6  20        5.31      -26.32     36.37 o
 -12   6  20      742.18      694.54     54.21 o
 -10   6  20      661.43      664.30     54.33 o
  -8   6  20      121.29      156.42     52.74 o
  -6   6  20       18.23       12.10     52.23 o
  -4   6  20      817.35      980.27     85.06 o
  -2   6  20      100.87      167.27     55.07 o
   0   6  20      121.07       62.13     51.50 o
   2   6  20      403.76      487.90     66.80 o
 -31   1  21      509.52      589.46     63.42 o
 -29   1  21      180.33      139.88     46.70 o
 -27   1  21      136.73      168.89     47.17 o
 -25   1  21      540.02      645.23     68.23 o
 -23   1  21      727.59      743.15     60.34 o
 -21   1  21      492.19      656.72     57.42 o
 -19   1  21     1878.65     1765.90     87.78 o
 -17   1  21      476.79      568.93     56.50 o
 -15   1  21       36.08       61.01     50.73 o
 -13   1  21     2086.70     2207.37     80.67 o
 -11   1  21      994.66      902.84     59.42 o
  -9   1  21        8.89      -29.91     29.91 o
  -7   1  21      412.35      441.53     43.69 o
  -5   1  21      203.08      158.91     35.71 o
  -3   1  21      218.01      247.36     38.89 o
  -1   1  21     1851.02     1820.75     65.19 o
   1   1  21      225.92      322.39     41.39 o
   3   1  21     2424.82     2623.53     76.43 o
   5   1  21      495.78      649.09     59.57 o
   7   1  21       69.07       91.01     42.31 o
   9   1  21       41.36       17.61     49.62 o
  11   1  21      427.10      277.92     99.12 o
  13   1  21     2822.10     3171.96    119.39 o
  15   1  21      332.28      309.60     76.54 o
  17   1  21        6.41        4.42     59.49 o
 -30   2  21      134.87       63.57     63.00 o
 -28   2  21      192.53      257.27     49.92 o
 -26   2  21       68.38       42.66     41.21 o
 -24   2  21      602.97      668.76     62.04 o
 -22   2  21      563.17      619.42     57.64 o
 -20   2  21      465.71      399.98     52.03 o
 -18   2  21      406.43      377.51     50.84 o
 -16   2  21     1077.11      933.86     66.51 o
 -14   2  21        7.82      -14.06     32.37 o
 -12   2  21      393.60      408.16     44.76 o
 -10   2  21      447.88      463.26     55.83 o
  -8   2  21       98.43       21.54     32.75 o
  -6   2  21      150.91      142.75     37.86 o
  -4   2  21       59.71       41.61     32.81 o
  -2   2  21        7.70       60.50     33.53 o
   0   2  21        1.30      -17.73     49.06 o
   2   2  21     1055.79     1177.54     69.29 o
   4   2  21      382.58      439.01     54.38 o
   6   2  21     2347.16     2418.19    122.37 o
   8   2  21      154.06      164.56     62.59 o
  10   2  21       47.78       22.00     41.40 o
  12   2  21     1488.90     1443.67     99.61 o
  14   2  21      804.79      886.50    108.06 o
  16   2  21      610.34      710.37     72.47 o
 -29   3  21      114.55      102.82     45.88 o
 -27   3  21      108.09      130.77     47.86 o
 -25   3  21       12.47      -10.68     75.56 o
 -23   3  21      822.04      766.95     55.85 o
 -21   3  21      542.35      530.23     51.14 o
 -19   3  21     1027.57     1068.23     59.29 o
 -17   3  21        4.30       71.43     35.95 o
 -15   3  21      540.46      649.61     60.96 o
 -13   3  21       18.70       19.40     34.91 o
 -11   3  21      300.17      328.87     51.59 o
  -9   3  21      347.89      312.82     43.89 o
  -7   3  21     1511.53     1538.07     64.60 o
  -5   3  21      253.72      303.93     42.02 o
  -3   3  21       42.10       75.02     32.53 o
  -1   3  21       41.43        7.64     37.25 o
   1   3  21       39.29       60.10     37.76 o
   3   3  21      712.83      822.56     62.83 o
   5   3  21      277.82      287.06     51.22 o
   7   3  21      168.94      156.35     46.67 o
   9   3  21       37.52       41.73     42.99 o
  11   3  21      188.23      246.13     52.19 o
  13   3  21        0.33      -38.69     46.16 o
 -26   4  21       47.29       78.37     41.01 o
 -24   4  21       30.57       15.80     38.20 o
 -22   4  21      360.67      514.83     52.78 o
 -20   4  21       39.81       30.87     38.46 o
 -18   4  21      331.31      317.61     47.23 o
 -16   4  21      426.22      456.59     49.86 o
 -14   4  21      306.33      331.46     43.23 o
 -12   4  21      650.65      629.99     48.84 o
 -10   4  21      128.57      307.42     41.77 o
  -8   4  21       29.94       -0.94     33.27 o
  -6   4  21      462.98      425.30     54.89 o
  -4   4  21       72.72       18.33     39.52 o
  -2   4  21      135.31       78.62     46.26 o
   0   4  21       88.63       -6.57     41.75 o
   2   4  21     1130.50     1284.32     73.62 o
   4   4  21        9.41       33.16     43.46 o
   6   4  21       28.72       22.12     43.98 o
   8   4  21        0.34      -42.79     42.79 o
  10   4  21      342.56      452.18     64.77 o
 -21   5  21       24.54      -38.49     38.49 o
 -19   5  21     1793.16     1899.34     70.55 o
 -17   5  21        4.18       31.51     35.21 o
 -15   5  21      576.48      680.22     78.29 o
 -13   5  21        0.15       29.43     35.57 o
 -11   5  21        0.58      -11.07     35.56 o
  -9   5  21        1.19       16.38     37.62 o
  -7   5  21      114.66       96.71     43.76 o
  -5   5  21     1120.18     1110.78     73.97 o
  -3   5  21     2434.94     2596.73    115.76 o
  -1   5  21     1866.00     1791.46     86.94 o
   1   5  21        8.64       12.82     46.60 o
   3   5  21       38.28        7.65     46.95 o
   5   5  21      160.64      106.57     50.86 o
 -30   0  22      839.21     1136.25    111.88 o
 -28   0  22      509.38      428.35     84.28 o
 -26   0  22     1521.65     1251.56    219.40 o
 -24   0  22     2082.15     2006.35    119.97 o
 -22   0  22      751.58      785.83     90.46 o
 -20   0  22      268.71      339.13    136.24 o
 -18   0  22      927.62     1089.36     94.05 o
 -16   0  22     2601.49     3225.13    136.65 o
 -14   0  22     4438.47     4319.75    436.28 o
 -12   0  22      275.12      195.20     63.85 o
 -10   0  22     2085.81     1882.45    316.84 o
  -8   0  22     6222.72     5946.49    350.44 o
  -6   0  22      908.52      790.63     86.05 o
  -4   0  22      747.27      841.37    145.99 o
  -2   0  22      283.01      407.42    101.97 o
   0   0  22      850.27      972.79    183.45 o
   2   0  22        5.30       30.86     70.73 o
   4   0  22        3.15       51.90     59.36 o
   6   0  22       93.91      104.13     63.46 o
   8   0  22      906.36      820.75    105.00 o
  10   0  22     1703.59     2186.85    122.97 o
  12   0  22     5357.47     6090.01    193.28 o
  14   0  22      112.92       37.29     86.01 o
 -29   1  22      206.45      228.36     53.39 o
 -27   1  22      120.41      186.22     50.15 o
 -25   1  22       44.27      -10.44     40.53 o
 -23   1  22      795.73      796.01     64.32 o
 -21   1  22        0.16      -21.76     37.24 o
 -19   1  22      358.86      388.14     54.03 o
 -17   1  22     1538.56     1388.99     71.03 o
 -15   1  22      378.95      418.19     78.14 o
 -13   1  22      281.37      340.82     49.08 o
 -11   1  22      429.98      471.51     54.95 o
  -9   1  22      283.39      310.12     67.85 o
  -7   1  22      404.77      346.77     48.25 o
  -5   1  22        3.01       16.73     36.71 o
  -3   1  22      651.72      781.22     53.31 o
  -1   1  22      428.82      472.68     46.27 o
   1   1  22       29.33        5.95     32.66 o
   3   1  22       10.73        4.06     39.39 o
   5   1  22     2196.55     2377.81     88.11 o
   7   1  22     1985.15     2065.43     85.38 o
   9   1  22      388.78      354.87    123.81 o
  11   1  22     2847.95     2688.87    135.06 o
  13   1  22      658.81      742.92     94.48 o
 -28   2  22        0.65      -40.41     40.41 o
 -26   2  22      299.35      250.07     51.87 o
 -24   2  22       22.67       35.21     41.91 o
 -22   2  22     1074.82     1062.09     67.76 o
 -20   2  22      688.45      880.14     63.50 o
 -18   2  22      873.89      947.18     63.65 o
 -16   2  22      111.81       74.51     40.60 o
 -14   2  22       70.90       20.80     34.59 o
 -12   2  22     1245.69     1369.28     62.53 o
 -10   2  22       10.01       -0.26     38.41 o
  -8   2  22      334.36      438.69     45.90 o
  -6   2  22      121.14      112.02     38.23 o
  -4   2  22     6602.78     6460.72    118.45 o
  -2   2  22      566.62      530.78     52.19 o
   0   2  22      344.45      260.00     75.65 o
   2   2  22      120.56      142.55     47.33 o
   4   2  22      828.38      961.73     74.01 o
   6   2  22        0.11       26.04     49.65 o
   8   2  22       41.25       -8.30     55.10 o
  10   2  22      127.43      235.53     74.65 o
  12   2  22      439.77      522.37     90.90 o
 -27   3  22      568.49      606.78     97.24 o
 -25   3  22       33.01       35.77     41.48 o
 -23   3  22      649.43      770.51     86.47 o
 -21   3  22       14.97       -0.70     39.27 o
 -19   3  22      290.48      343.39     47.39 o
 -17   3  22       77.56       42.81     36.31 o
 -15   3  22      303.62      245.95     42.53 o
 -13   3  22      204.85      222.37     42.70 o
 -11   3  22      218.61      141.02     40.55 o
  -9   3  22       71.16       23.91     36.18 o
  -7   3  22      796.64      712.76     53.96 o
  -5   3  22     1486.50     1480.61     65.27 o
  -3   3  22       27.43      -27.50     33.78 o
  -1   3  22        5.85        0.01     42.26 o
   1   3  22       85.72      117.05     70.75 o
   3   3  22      339.90      221.75     96.61 o
   5   3  22      459.94      509.71     95.10 o
   7   3  22       23.39       90.08     46.09 o
   9   3  22       31.11       81.87     46.85 o
  11   3  22      101.70      142.71     50.95 o
 -22   4  22     1016.40      961.26     62.52 o
 -20   4  22        2.06      -25.46     37.44 o
 -18   4  22       94.73       63.21     39.11 o
 -16   4  22       10.79      -34.54     34.54 o
 -14   4  22       88.05      114.72     40.70 o
 -12   4  22        7.26       16.36     37.06 o
 -10   4  22        8.45       -9.14     34.92 o
  -8   4  22     1312.24     1341.51     65.15 o
  -6   4  22      149.13       84.38     36.76 o
  -4   4  22      150.13      112.58     44.69 o
  -2   4  22      505.77      484.53     65.02 o
   0   4  22       12.58      -14.36     43.60 o
   2   4  22       39.05       35.53     50.78 o
   4   4  22       66.44       26.25     44.88 o
   6   4  22        0.39      -28.70     45.88 o
 -15   5  22       63.29      108.45     39.76 o
 -13   5  22      485.02      543.45     51.93 o
 -11   5  22      316.59      378.36     50.87 o
  -9   5  22      644.32      727.17     54.28 o
  -7   5  22      451.75      513.07    100.15 o
  -5   5  22      172.87       82.27     79.05 o
  -3   5  22      339.48      401.48     61.68 o
  -1   5  22       33.42       30.90     48.48 o
 -27   1  23      199.93      188.55     72.79 o
 -25   1  23     1353.64     1301.35     75.37 o
 -23   1  23      346.08      254.36     49.93 o
 -21   1  23        6.05       19.32     42.84 o
 -19   1  23     1205.78     1023.03     69.00 o
 -17   1  23       20.18      -23.17     42.05 o
 -15   1  23      874.86      840.45     63.81 o
 -13   1  23        0.39       26.64     42.65 o
 -11   1  23     1917.66     2042.32     81.35 o
  -9   1  23     1625.58     1600.01     73.67 o
  -7   1  23       95.96       97.18     41.03 o
  -5   1  23     2274.00     2234.18    112.03 o
  -3   1  23      324.91      324.85     51.44 o
  -1   1  23       44.52       34.72     40.80 o
   1   1  23      104.74       89.37     37.48 o
   3   1  23        4.03      -41.67     41.67 o
   5   1  23      603.85      697.83     64.10 o
   7   1  23      265.82      205.84     60.94 o
   9   1  23        0.92       59.79     69.83 o
  11   1  23      433.86      462.02     86.71 o
 -26   2  23       79.43       60.30     44.60 o
 -24   2  23       70.97       16.53     41.60 o
 -22   2  23      125.56      198.76     49.86 o
 -20   2  23      165.22      119.39     46.02 o
 -18   2  23       93.07       81.76     42.46 o
 -16   2  23       67.57       29.45     40.94 o
 -14   2  23      273.33      230.79     49.12 o
 -12   2  23      178.90      185.58     47.61 o
 -10   2  23     2869.69     2834.49    118.77 o
  -8   2  23      703.42      820.61     55.35 o
  -6   2  23       26.77       -4.35     35.32 o
  -4   2  23      974.95     1030.69     76.79 o
  -2   2  23      747.17      773.37     56.63 o
   0   2  23      119.51       82.47     46.45 o
   2   2  23      298.59      384.80     57.61 o
   4   2  23      273.05      256.00     78.79 o
   6   2  23      200.33      253.73     61.41 o
   8   2  23       51.96       50.65     52.96 o
 -23   3  23      110.05      121.60     48.76 o
 -21   3  23      384.57      360.08     56.21 o
 -19   3  23        1.27       20.00     40.84 o
 -17   3  23        0.24        8.87     37.13 o
 -15   3  23        0.01       20.94     35.94 o
 -13   3  23       65.88       16.05     36.70 o
 -11   3  23       24.40       40.43     37.10 o
  -9   3  23      119.37       16.26     36.87 o
  -7   3  23      277.01      221.82     43.38 o
  -5   3  23      101.23      123.54     40.69 o
  -3   3  23      464.75      505.75     61.72 o
  -1   3  23      201.89      291.38     59.75 o
   1   3  23       10.25      -52.21     77.58 o
   3   3  23      100.17      135.45     58.68 o
   5   3  23      229.06      258.15     65.12 o
   7   3  23       75.86      193.77     77.39 o
 -18   4  23       11.01      -38.20     39.52 o
 -16   4  23        0.43       13.27     39.55 o
 -14   4  23       30.90       -7.31     38.50 o
 -12   4  23       50.53       -5.08     38.23 o
 -10   4  23      833.47      953.59     61.42 o
  -8   4  23      112.45      144.29     43.19 o
  -6   4  23      137.61      165.79     54.18 o
  -4   4  23      139.54      158.92     59.43 o
  -2   4  23        2.80      -44.74     48.61 o
   0   4  23       12.90       25.21     53.68 o
   2   4  23      725.59      849.20     73.81 o
 -24   0  24      401.87      384.20     82.32 o
 -22   0  24     7837.48     7520.89    274.00 o
 -20   0  24     1119.66      970.38     97.35 o
 -18   0  24     3790.34     3594.77    153.13 o
 -16   0  24       45.00        0.85     83.83 o
 -14   0  24      372.32      481.97     82.54 o
 -12   0  24      278.92      240.63     70.98 o
 -10   0  24      697.68      978.04    139.94 o
  -8   0  24      400.15      376.24     76.63 o
  -6   0  24     2943.45     2635.97    194.37 o
  -4   0  24       82.17      103.46     62.93 o
  -2   0  24      540.37      523.22     83.09 o
   0   0  24      483.41      614.59     88.04 o
   2   0  24     1288.78     1102.71    100.93 o
   4   0  24     2768.25     2914.38    217.05 o
   6   0  24     1160.61     1793.52    183.45 o
 -23   1  24       10.46       -3.29     52.79 o
 -21   1  24     1048.08      925.06     71.01 o
 -19   1  24      414.48      394.51     73.52 o
 -17   1  24      871.19      917.90     67.21 o
 -15   1  24      189.35      220.35     50.27 o
 -13   1  24        8.05       -6.25     41.40 o
 -11   1  24      795.62      783.99     63.50 o
  -9   1  24      467.31      615.94     74.01 o
  -7   1  24      935.70      758.19     62.80 o
  -5   1  24      714.52      767.50     62.50 o
  -3   1  24       10.81       -2.24     41.43 o
  -1   1  24      275.73      329.15     53.10 o
   1   1  24      925.54     1068.01    126.21 o
   3   1  24      580.22      618.58     78.83 o
   5   1  24       15.63       27.16     55.25 o
   7   1  24       16.01        2.42    143.47 o
 -22   2  24      315.87      373.50     59.31 o
 -20   2  24       70.23      182.58     50.28 o
 -18   2  24       51.51       96.40     51.45 o
 -16   2  24        9.81       -3.97     41.99 o
 -14   2  24        0.21       70.18     42.06 o
 -12   2  24      576.53      641.24     62.10 o
 -10   2  24     2198.38     2171.51     87.36 o
  -8   2  24       33.11       36.70     42.77 o
  -6   2  24        0.20       50.37     42.34 o
  -4   2  24        6.64       32.25     36.05 o
  -2   2  24     1469.02     1438.69     77.76 o
   0   2  24       19.60      -43.32     43.32 o
   2   2  24       14.84      -17.99     45.01 o
   4   2  24      615.66      638.14     75.44 o
 -19   3  24        0.00       68.89     48.79 o
 -17   3  24       91.02      121.06     48.66 o
 -15   3  24        0.26      -40.22     40.22 o
 -13   3  24      187.59      248.32     46.82 o
 -11   3  24      266.07      349.18     50.61 o
  -9   3  24     2106.55     2078.20     77.62 o
  -7   3  24       25.49      101.83     41.84 o
  -5   3  24       33.32       54.11     46.90 o
  -3   3  24      212.05      188.18     54.11 o
  -1   3  24       56.13       97.76     78.09 o
   1   3  24      119.01       92.47     55.66 o
 -19   1  25     1008.34      945.98     71.18 o
 -17   1  25       30.87       19.47     43.48 o
 -15   1  25     1423.10     1415.47     77.66 o
 -13   1  25      945.77      878.83     67.60 o
 -11   1  25        3.04       38.11     44.26 o
  -9   1  25     1116.76     1147.03     71.11 o
  -7   1  25       20.36      118.48     46.75 o
  -5   1  25      901.96      987.80     70.18 o
  -3   1  25        0.04       18.32     43.32 o
  -1   1  25      149.56      168.77     64.25 o
   1   1  25       43.00      146.44     63.07 o
 -16   2  25      591.66      687.87     75.87 o
 -14   2  25     1794.13     1647.31     82.43 o
 -12   2  25      854.23     1008.50     70.22 o
 -10   2  25     1006.20     1118.48     72.14 o
  -8   2  25      491.83      578.19     72.60 o
  -6   2  25        0.03       37.45     46.61 o
  -4   2  25      315.35      416.00     67.07 o
  -2   2  25        3.06       22.50     56.70 o
 -10   0  26       91.69      298.15    130.87 o
  -8   0  26     1216.99     1300.17    108.76 o
 
